# Supplementary material for: Transcriptome Analysis of the Oriental Fruit Fly (Bactrocera dorsalis)
Source: PLoS One. 2011 Dec 15;6(12):e29127. doi: 10.1371/journal.pone.0029127 (PMC3240649; doi:10.1371/journal.pone.0029127)
Supplement: Table S1 — Top hits obtained by BLASTX for the unigenes. (XLS) [file pone.0029127.s005.xls]

## Sheet: BD
Supplemental Table 1 Top hits obtained by BLASTX for the unigenes
Unigene ID	E_value	Subject_annotation
1	8e-48	GJ14242 [Drosophila virilis] >gi|194147524|gb|EDW63222.1| GJ14242 [Drosophila virilis]
2	2e-06	GA18539 [Drosophila pseudoobscura pseudoobscura] >gi|198149417|gb|EAL31382.2| GA18539 [Drosophila pseudoobscura pseudoobscura]
3	9e-73	GF15254 [Drosophila ananassae] >gi|190615710|gb|EDV31234.1| GF15254 [Drosophila ananassae]
4	0	GI19729 [Drosophila mojavensis] >gi|193909275|gb|EDW08142.1| GI19729 [Drosophila mojavensis]
5	2e-99	GJ13828 [Drosophila virilis] >gi|194155350|gb|EDW70534.1| GJ13828 [Drosophila virilis]
6	1e-132	GJ24063 [Drosophila virilis] >gi|194151836|gb|EDW67270.1| GJ24063 [Drosophila virilis]
7	3e-41	RecName: Full=Nuclear transcription factor Y subunit gamma; AltName: Full=Nuclear transcription factor Y subunit C; Short=NF-YC
9	1e-18	GF13334 [Drosophila ananassae] >gi|190621673|gb|EDV37197.1| GF13334 [Drosophila ananassae]
10	2e-18	PREDICTED: similar to hCG1820441 [Homo sapiens]
11	2e-32	expressed hypothetical protein [Trichoplax adhaerens] >gi|190581372|gb|EDV21449.1| expressed hypothetical protein [Trichoplax adhaerens]
12	2e-26	GH11081 [Drosophila grimshawi] >gi|193904283|gb|EDW03150.1| GH11081 [Drosophila grimshawi]
13	1e-41	PREDICTED: similar to F15D4.7 [Acyrthosiphon pisum]
17	1e-166	uncharacterized uridine kinase family protein [Glossina morsitans morsitans]
18	5e-24	GF12322 [Drosophila ananassae] >gi|190620210|gb|EDV35734.1| GF12322 [Drosophila ananassae]
19	0	GE24410 [Drosophila yakuba] >gi|194175488|gb|EDW89099.1| GE24410 [Drosophila yakuba]
20	1e-152	GI20644 [Drosophila mojavensis] >gi|193910827|gb|EDW09694.1| GI20644 [Drosophila mojavensis]
21	1e-132	GF19094 [Drosophila ananassae] >gi|190618311|gb|EDV33835.1| GF19094 [Drosophila ananassae]
22	2e-14	GJ20889 [Drosophila virilis] >gi|194143979|gb|EDW60375.1| GJ20889 [Drosophila virilis]
23	0	GI12749 [Drosophila mojavensis] >gi|193918706|gb|EDW17573.1| GI12749 [Drosophila mojavensis]
24	1e-28	GF22440 [Drosophila ananassae] >gi|190619447|gb|EDV34971.1| GF22440 [Drosophila ananassae]
25	6e-29	plant Late Embryo Abundant (LEA) related family member (lea-1) [Caenorhabditis elegans] >gi|2353333|gb|AAB69446.1| Ce-LEA [Caenorhabditis elegans] >gi|3924819|emb|CAB05543.1| C. elegans protein K08H10.1, confirmed by transcript evidence [Caenorhabditis elegans]
27	4e-61	GE21743 [Drosophila yakuba] >gi|194176011|gb|EDW89622.1| GE21743 [Drosophila yakuba]
31	1e-142	GF23556 [Drosophila ananassae] >gi|190625643|gb|EDV41167.1| GF23556 [Drosophila ananassae]
33	1e-115	GJ13040 [Drosophila virilis] >gi|194153885|gb|EDW69069.1| GJ13040 [Drosophila virilis]
34	1e-18	GK17307 [Drosophila willistoni] >gi|194158108|gb|EDW73009.1| GK17307 [Drosophila willistoni]
35	1e-134	adrenodoxin [Culex quinquefasciatus] >gi|167879931|gb|EDS43314.1| adrenodoxin [Culex quinquefasciatus]
37	0	GI14418 [Drosophila mojavensis] >gi|193909092|gb|EDW07959.1| GI14418 [Drosophila mojavensis]
38	7e-50	GF10234 [Drosophila ananassae] >gi|190624342|gb|EDV39866.1| GF10234 [Drosophila ananassae]
39	2e-34	AGAP002756-PA [Anopheles gambiae str. PEST] >gi|116129497|gb|EAU77089.1| AGAP002756-PA [Anopheles gambiae str. PEST]
41	3e-65	CDK activating kinase [Glossina morsitans morsitans]
42	1e-46	ERCC3 [Drosophila melanogaster] >gi|260979|gb|AAA12421.1| xeroderma pigmentosum complementation-group B correcting gene homolog [Drosophila melanogaster]
43	1e-148	GA20098 [Drosophila pseudoobscura pseudoobscura] >gi|198136439|gb|EAL25715.2| GA20098 [Drosophila pseudoobscura pseudoobscura]
44	0	CG34365, isoform F [Drosophila melanogaster] >gi|157400343|gb|ABV53808.1| CG34365, isoform F [Drosophila melanogaster]
45	1e-22	GI24193 [Drosophila mojavensis] >gi|193915439|gb|EDW14306.1| GI24193 [Drosophila mojavensis]
46	1e-148	TPA: TPA_exp: TITIN [Drosophila melanogaster]
47	1e-118	GD22862 [Drosophila simulans] >gi|194189846|gb|EDX03422.1| GD22862 [Drosophila simulans]
48	5e-47	GE20481 [Drosophila yakuba] >gi|194180035|gb|EDW93646.1| GE20481 [Drosophila yakuba]
50	5e-77	GJ11951 [Drosophila virilis] >gi|194154553|gb|EDW69737.1| GJ11951 [Drosophila virilis]
53	1e-109	PREDICTED: hypothetical protein LOC100452533, partial [Pongo abelii]
54	6e-41	GI21535 [Drosophila mojavensis] >gi|193907534|gb|EDW06401.1| GI21535 [Drosophila mojavensis]
56	3e-78	PREDICTED: similar to Receptor-type tyrosine-protein phosphatase kappa [Hydra magnipapillata]
57	9e-07	GF23154 [Drosophila ananassae] >gi|190614670|gb|EDV30194.1| GF23154 [Drosophila ananassae]
58	1e-131	GH16449 [Drosophila grimshawi] >gi|193897912|gb|EDV96778.1| GH16449 [Drosophila grimshawi]
59	9e-07	GK17076 [Drosophila willistoni] >gi|194157729|gb|EDW72630.1| GK17076 [Drosophila willistoni]
60	2e-26	GD11665 [Drosophila simulans] >gi|194194621|gb|EDX08197.1| GD11665 [Drosophila simulans]
61	2e-35	GF20035 [Drosophila ananassae] >gi|190617615|gb|EDV33139.1| GF20035 [Drosophila ananassae]
62	9e-28	GJ23058 [Drosophila virilis] >gi|194152042|gb|EDW67476.1| GJ23058 [Drosophila virilis]
63	5e-06	mitochondrial carrier protein CGI-69 [Glossina morsitans morsitans]
65	1e-34	GI16560 [Drosophila mojavensis] >gi|193918470|gb|EDW17337.1| GI16560 [Drosophila mojavensis]
67	1e-15	GE14236 [Drosophila yakuba] >gi|194178612|gb|EDW92223.1| GE14236 [Drosophila yakuba]
69	1e-55	GF16103 [Drosophila ananassae] >gi|190628751|gb|EDV44275.1| GF16103 [Drosophila ananassae]
70	1e-116	GK21326 [Drosophila willistoni] >gi|194159691|gb|EDW74592.1| GK21326 [Drosophila willistoni]
71	2e-81	Notch homolog Scalloped wings [Lucilia cuprina]
72	0	GJ14769 [Drosophila virilis] >gi|194147251|gb|EDW62966.1| GJ14769 [Drosophila virilis]
74	2e-85	GI12750 [Drosophila mojavensis] >gi|193918707|gb|EDW17574.1| GI12750 [Drosophila mojavensis]
75	3e-17	GI10607 [Drosophila mojavensis] >gi|193917717|gb|EDW16584.1| GI10607 [Drosophila mojavensis]
76	4e-58	GK20119 [Drosophila willistoni] >gi|194161832|gb|EDW76733.1| GK20119 [Drosophila willistoni]
77	2e-13	GK17568 [Drosophila willistoni] >gi|194158574|gb|EDW73475.1| GK17568 [Drosophila willistoni]
79	8e-08	GI19810 [Drosophila mojavensis] >gi|193909304|gb|EDW08171.1| GI19810 [Drosophila mojavensis]
80	1e-16	ubiquitin-protein ligase [Culex quinquefasciatus] >gi|167872367|gb|EDS35750.1| ubiquitin-protein ligase [Culex quinquefasciatus]
82	8e-20	histone H4 [Adineta vaga] >gi|187936062|gb|ACD37557.1| histone H4 [Adineta vaga] >gi|187936080|gb|ACD37574.1| histone H4 [Philodina roseola] >gi|187936092|gb|ACD37585.1| histone H4 [Philodina roseola] >gi|194500458|gb|ACF75483.1| histone H4 [Adineta vaga] >gi|194500468|gb|ACF75492.1| histone H4 [Adineta vaga] >gi|194500477|gb|ACF75500.1| histone H4 [Philodina roseola] >gi|194500496|gb|ACF75518.1|…
84	2e-22	heat shock protein [Entamoeba dispar SAW760]
86	1e-88	GK15782 [Drosophila willistoni] >gi|194159770|gb|EDW74671.1| GK15782 [Drosophila willistoni]
90	8e-86	GL16882 [Drosophila persimilis] >gi|194114015|gb|EDW36058.1| GL16882 [Drosophila persimilis]
92	9e-38	GA24678 [Drosophila pseudoobscura pseudoobscura] >gi|198135715|gb|EDY68845.1| GA24678 [Drosophila pseudoobscura pseudoobscura]
93	1e-104	GH10754 [Drosophila grimshawi] >gi|193904097|gb|EDW02964.1| GH10754 [Drosophila grimshawi]
94	1e-124	GF25310 [Drosophila ananassae] >gi|190623916|gb|EDV39440.1| GF25310 [Drosophila ananassae]
96	9e-29	actin-related protein 10-like protein [Glossina morsitans morsitans]
99	1e-105	GM17580 [Drosophila sechellia] >gi|195577871|ref|XP_002078792.1| GD23618 [Drosophila simulans] >gi|194130234|gb|EDW52277.1| GM17580 [Drosophila sechellia] >gi|194190801|gb|EDX04377.1| GD23618 [Drosophila simulans]
100	1e-147	GG22582 [Drosophila erecta] >gi|190651407|gb|EDV48662.1| GG22582 [Drosophila erecta]
101	0	PREDICTED: similar to magnesium-dependent phosphatase 1 [Ciona intestinalis]
106	4e-21	CG31163, isoform E [Drosophila melanogaster] >gi|272477100|gb|ABI31193.2| CG31163, isoform E [Drosophila melanogaster]
107	9e-31	GD15584 [Drosophila simulans] >gi|194204807|gb|EDX18383.1| GD15584 [Drosophila simulans]
108	2e-44	U88 [Brugia malayi]
110	3e-27	GJ11416 [Drosophila virilis] >gi|194155471|gb|EDW70655.1| GJ11416 [Drosophila virilis]
111	5e-24	GI17380 [Drosophila mojavensis] >gi|193912993|gb|EDW11860.1| GI17380 [Drosophila mojavensis]
112	2e-45	GA28852 [Drosophila pseudoobscura pseudoobscura] >gi|198139126|gb|EDY70497.1| GA28852 [Drosophila pseudoobscura pseudoobscura]
113	2e-22	GA21769 [Drosophila pseudoobscura pseudoobscura] >gi|54643125|gb|EAL31869.1| GA21769 [Drosophila pseudoobscura pseudoobscura]
114	9e-31	GK10619 [Drosophila willistoni] >gi|194157199|gb|EDW72100.1| GK10619 [Drosophila willistoni]
115	1e-36	GE13437 [Drosophila yakuba] >gi|194177129|gb|EDW90740.1| GE13437 [Drosophila yakuba]
116	6e-57	GE17209 [Drosophila yakuba] >gi|194188228|gb|EDX01812.1| GE17209 [Drosophila yakuba]
118	1e-23	GE21167 [Drosophila yakuba] >gi|194179248|gb|EDW92859.1| GE21167 [Drosophila yakuba]
119	3e-36	WD40 repeat-containing protein [Dictyostelium discoideum AX4] >gi|74996743|sp|Q54KM3.1|CDH1_DICDI RecName: Full=Anaphase-promoting complex subunit cdh1 >gi|60465754|gb|EAL63831.1| WD40 repeat-containing protein [Dictyostelium discoideum AX4]
120	1e-113	GD11719 [Drosophila simulans] >gi|194194701|gb|EDX08277.1| GD11719 [Drosophila simulans]
121	5e-30	GF13812 [Drosophila ananassae] >gi|190622628|gb|EDV38152.1| GF13812 [Drosophila ananassae]
122	5e-90	S10 [Suberites domuncula]
123	2e-71	GI12789 [Drosophila mojavensis] >gi|193918780|gb|EDW17647.1| GI12789 [Drosophila mojavensis]
125	0	GA18269 [Drosophila pseudoobscura pseudoobscura] >gi|198138112|gb|EAL33510.2| GA18269 [Drosophila pseudoobscura pseudoobscura]
126	3e-24	headcase protein [Drosophila melanogaster]
130	4e-21	PREDICTED: similar to pol polyprotein [Nasonia vitripennis]
131	6e-11	GL18978 [Drosophila persimilis] >gi|194106344|gb|EDW28387.1| GL18978 [Drosophila persimilis]
132	1e-36	reverse transcriptase [Drosophila melanogaster]
133	6e-27	GJ11492 [Drosophila virilis] >gi|194155319|gb|EDW70503.1| GJ11492 [Drosophila virilis]
134	1e-55	GA23943 [Drosophila pseudoobscura pseudoobscura] >gi|198150677|gb|EDY73854.1| GA23943 [Drosophila pseudoobscura pseudoobscura]
135	1e-21	GF25279 [Drosophila ananassae] >gi|190623847|gb|EDV39371.1| GF25279 [Drosophila ananassae]
136	2e-53	RecName: Full=Uncharacterized protein ZC395.10 >gi|9803031|gb|AAG00038.1| Hypothetical protein ZC395.10 [Caenorhabditis elegans]
137	2e-38	GH20565 [Drosophila grimshawi] >gi|193902367|gb|EDW01234.1| GH20565 [Drosophila grimshawi]
139	8e-60	GK11319 [Drosophila willistoni] >gi|194163997|gb|EDW78898.1| GK11319 [Drosophila willistoni]
140	9e-18	AGAP000331-PA [Anopheles gambiae str. PEST] >gi|116130590|gb|EAA06237.4| AGAP000331-PA [Anopheles gambiae str. PEST]
141	0	GJ14760 [Drosophila virilis] >gi|194147266|gb|EDW62981.1| GJ14760 [Drosophila virilis]
142	1e-26	GA20855 [Drosophila pseudoobscura pseudoobscura] >gi|198135402|gb|EAL24685.2| GA20855 [Drosophila pseudoobscura pseudoobscura]
143	1e-164	GJ16824 [Drosophila virilis] >gi|194148129|gb|EDW63827.1| GJ16824 [Drosophila virilis]
145	8e-07	GJ12046 [Drosophila virilis] >gi|194154397|gb|EDW69581.1| GJ12046 [Drosophila virilis]
146	0	period protein [Bactrocera neohumeralis] >gi|19568852|gb|AAL91939.1|AF480840_1 period protein [Bactrocera tryoni]
147	4e-80	GA16357 [Drosophila pseudoobscura pseudoobscura] >gi|198139662|gb|EAL32934.2| GA16357 [Drosophila pseudoobscura pseudoobscura]
148	2e-09	GH12709 [Drosophila grimshawi] >gi|193901284|gb|EDW00151.1| GH12709 [Drosophila grimshawi]
149	1e-44	GI20624 [Drosophila mojavensis] >gi|193910790|gb|EDW09657.1| GI20624 [Drosophila mojavensis]
150	1e-102	GF18238 [Drosophila ananassae] >gi|190627416|gb|EDV42940.1| GF18238 [Drosophila ananassae]
152	5e-33	GK20575 [Drosophila willistoni] >gi|194164705|gb|EDW79606.1| GK20575 [Drosophila willistoni]
153	6e-17	cryptochrome [Bactrocera tryoni]
154	8e-76	Rpb4, isoform F [Drosophila melanogaster] >gi|143459115|sp|Q9VEA5.5|RPB4_DROME RecName: Full=DNA-directed RNA polymerase II 16 kDa polypeptide; AltName: Full=RNA polymerase II accessory factor rpb4 >gi|66571194|gb|AAY51562.1| IP01323p [Drosophila melanogaster] >gi|66772825|gb|AAY55724.1| IP02337p [Drosophila melanogaster] >gi|66772827|gb|AAY55725.1| IP02340p [Drosophila melanogaster] >gi|22094340…
155	1e-116	GI21370 [Drosophila mojavensis] >gi|193914319|gb|EDW13186.1| GI21370 [Drosophila mojavensis]
158	2e-10	GH11452 [Drosophila grimshawi] >gi|193904962|gb|EDW03829.1| GH11452 [Drosophila grimshawi]
159	2e-26	GH22284 [Drosophila grimshawi] >gi|193899767|gb|EDV98633.1| GH22284 [Drosophila grimshawi]
160	5e-82	GA12274 [Drosophila pseudoobscura pseudoobscura] >gi|198136478|gb|EAL25741.2| GA12274 [Drosophila pseudoobscura pseudoobscura]
161	8e-69	GK15819 [Drosophila willistoni] >gi|194159788|gb|EDW74689.1| GK15819 [Drosophila willistoni]
163	6e-26	GE11745 [Drosophila yakuba] >gi|194178391|gb|EDW92002.1| GE11745 [Drosophila yakuba]
164	8e-57	Hypothetical protein CBG17156 [Caenorhabditis briggsae] >gi|187025967|emb|CAP34960.1| Hypothetical protein CBG17156 [Caenorhabditis briggsae]
165	5e-29	GE15501 [Drosophila yakuba] >gi|194189173|gb|EDX02757.1| GE15501 [Drosophila yakuba]
166	3e-95	GM20745 [Drosophila sechellia] >gi|194124797|gb|EDW46840.1| GM20745 [Drosophila sechellia]
167	3e-19	GG15204 [Drosophila erecta] >gi|190653639|gb|EDV50882.1| GG15204 [Drosophila erecta]
168	0	GA20855 [Drosophila pseudoobscura pseudoobscura] >gi|198135402|gb|EAL24685.2| GA20855 [Drosophila pseudoobscura pseudoobscura]
169	3e-50	GD18282 [Drosophila simulans] >gi|194200673|gb|EDX14249.1| GD18282 [Drosophila simulans]
170	1e-133	GA28226 [Drosophila pseudoobscura pseudoobscura] >gi|198151422|gb|EDY74218.1| GA28226 [Drosophila pseudoobscura pseudoobscura]
171	4e-64	GK13615 [Drosophila willistoni] >gi|194168658|gb|EDW83559.1| GK13615 [Drosophila willistoni]
172	1e-100	GE12470 [Drosophila yakuba] >gi|194177143|gb|EDW90754.1| GE12470 [Drosophila yakuba]
173	3e-47	AT11139p [Drosophila melanogaster]
174	1e-100	GF25191 [Drosophila ananassae] >gi|190623689|gb|EDV39213.1| GF25191 [Drosophila ananassae]
175	2e-61	GL15896 [Drosophila persimilis] >gi|194107885|gb|EDW29928.1| GL15896 [Drosophila persimilis]
176	3e-29	GF20207 [Drosophila ananassae] >gi|190629248|gb|EDV44665.1| GF20207 [Drosophila ananassae]
177	5e-32	tincar, isoform A [Drosophila melanogaster] >gi|28381332|gb|AAO41572.1| tincar, isoform A [Drosophila melanogaster]
178	4e-71	PREDICTED: sorbin and SH3 domain containing 2a [Danio rerio]
180	4e-75	GL12830 [Drosophila persimilis] >gi|194112701|gb|EDW34744.1| GL12830 [Drosophila persimilis]
181	7e-29	GA11481 [Drosophila pseudoobscura pseudoobscura] >gi|198146069|gb|EAL32777.2| GA11481 [Drosophila pseudoobscura pseudoobscura]
182	3e-11	GI15772 [Drosophila mojavensis] >gi|193908600|gb|EDW07467.1| GI15772 [Drosophila mojavensis]
183	2e-90	GJ16286 [Drosophila virilis] >gi|194156115|gb|EDW71299.1| GJ16286 [Drosophila virilis]
184	1e-151	GH20825 [Drosophila grimshawi] >gi|193901924|gb|EDW00791.1| GH20825 [Drosophila grimshawi]
185	1e-168	super cysteine rich protein [Homo sapiens]
188	4e-09	PREDICTED: similar to aconitase, mitochondrial [Nasonia vitripennis]
190	3e-38	fat body serine protease [Glossina morsitans morsitans]
191	7e-07	GH16638 [Drosophila grimshawi] >gi|193898229|gb|EDV97095.1| GH16638 [Drosophila grimshawi]
193	4e-69	GL26196 [Drosophila persimilis] >gi|194115275|gb|EDW37318.1| GL26196 [Drosophila persimilis]
194	4e-35	PREDICTED: similar to F14D2.9 [Acyrthosiphon pisum]
195	8e-72	GK10201 [Drosophila willistoni] >gi|194167924|gb|EDW82825.1| GK10201 [Drosophila willistoni]
196	1e-22	GE10317 [Drosophila yakuba] >gi|261277817|sp|B4PMC6.1|RRF2M_DROYA RecName: Full=Ribosome-releasing factor 2, mitochondrial; Short=RRF2mt; AltName: Full=Elongation factor G 2, mitochondrial; Short=mEF-G 2; Short=EF-G2mt; Flags: Precursor >gi|194184420|gb|EDW98031.1| GE10317 [Drosophila yakuba]
197	0	GK18181 [Drosophila willistoni] >gi|194162359|gb|EDW77260.1| GK18181 [Drosophila willistoni]
198	3e-70	GA19468 [Drosophila pseudoobscura pseudoobscura] >gi|198138256|gb|EAL33624.2| GA19468 [Drosophila pseudoobscura pseudoobscura]
201	4e-37	GK15893 [Drosophila willistoni] >gi|194159938|gb|EDW74839.1| GK15893 [Drosophila willistoni]
202	3e-33	GK10634 [Drosophila willistoni] >gi|194157175|gb|EDW72076.1| GK10634 [Drosophila willistoni]
203	3e-11	GI13076 [Drosophila mojavensis] >gi|193919287|gb|EDW18154.1| GI13076 [Drosophila mojavensis]
204	9e-30	GI10637 [Drosophila mojavensis] >gi|193917768|gb|EDW16635.1| GI10637 [Drosophila mojavensis]
205	1e-108	L19 [Suberites domuncula]
206	7e-28	carnitine O-acyltransferase CROT [Glossina morsitans morsitans]
207	3e-74	GF19359 [Drosophila ananassae] >gi|190623056|gb|EDV38580.1| GF19359 [Drosophila ananassae]
209	1e-141	GK14627 [Drosophila willistoni] >gi|194161606|gb|EDW76507.1| GK14627 [Drosophila willistoni]
211	4e-32	GA15921 [Drosophila pseudoobscura pseudoobscura] >gi|54643742|gb|EAL32485.1| GA15921 [Drosophila pseudoobscura pseudoobscura]
212	1e-161	GI14804 [Drosophila mojavensis] >gi|193908685|gb|EDW07552.1| GI14804 [Drosophila mojavensis]
213	3e-38	GA11901 [Drosophila pseudoobscura pseudoobscura] >gi|198136144|gb|EAL25404.2| GA11901 [Drosophila pseudoobscura pseudoobscura]
214	6e-13	GE22013 [Drosophila yakuba] >gi|194180884|gb|EDW94495.1| GE22013 [Drosophila yakuba]
218	1e-103	GK14802 [Drosophila willistoni] >gi|194161277|gb|EDW76178.1| GK14802 [Drosophila willistoni]
219	3e-78	GH11279 [Drosophila grimshawi] >gi|193904652|gb|EDW03519.1| GH11279 [Drosophila grimshawi]
220	9e-07	CG11523 [Drosophila melanogaster] >gi|7296531|gb|AAF51815.1| CG11523 [Drosophila melanogaster] >gi|21428344|gb|AAM49832.1| GM01793p [Drosophila melanogaster] >gi|220942796|gb|ACL83941.1| CG11523-PA [synthetic construct]
223	2e-12	GE12595 [Drosophila yakuba] >gi|194176905|gb|EDW90516.1| GE12595 [Drosophila yakuba]
224	2e-78	GH22029 [Drosophila grimshawi] >gi|193903643|gb|EDW02510.1| GH22029 [Drosophila grimshawi]
225	1e-120	nucleosome-binding protein [Entamoeba dispar SAW760]
229	9e-21	GA21472 [Drosophila pseudoobscura pseudoobscura] >gi|198151042|gb|EAL30122.3| GA21472 [Drosophila pseudoobscura pseudoobscura]
231	8e-34	hexokinase-C [Drosophila melanogaster] >gi|10765515|gb|AAG23086.1|AF257562_1 hexokinase-C [Drosophila melanogaster] >gi|10765523|gb|AAG23090.1|AF257566_1 hexokinase-C [Drosophila melanogaster]
234	5e-29	PREDICTED: zinc finger protein 111-like [Saccoglossus kowalevskii]
236	0	GI23749 [Drosophila mojavensis] >gi|193914817|gb|EDW13684.1| GI23749 [Drosophila mojavensis]
237	1e-45	fimbrin [Trichomonas vaginalis G3]
238	6e-41	CG33691, isoform C [Drosophila melanogaster] >gi|71854529|gb|AAZ52507.1| CG33691, isoform C [Drosophila melanogaster]
239	1e-127	GJ10533 [Drosophila virilis] >gi|194142573|gb|EDW58976.1| GJ10533 [Drosophila virilis]
241	5e-10	GE14119 [Drosophila yakuba] >gi|194178412|gb|EDW92023.1| GE14119 [Drosophila yakuba]
243	2e-91	GK15353 [Drosophila willistoni] >gi|194171480|gb|EDW86381.1| GK15353 [Drosophila willistoni]
246	0	GK14353 [Drosophila willistoni] >gi|194169970|gb|EDW84871.1| GK14353 [Drosophila willistoni]
247	1e-25	U88 [Brugia malayi]
249	7e-50	GI12547 [Drosophila mojavensis] >gi|193918746|gb|EDW17613.1| GI12547 [Drosophila mojavensis]
250	0	GE17852 [Drosophila yakuba] >gi|194189377|gb|EDX02961.1| GE17852 [Drosophila yakuba]
251	8e-22	GF12496 [Drosophila ananassae] >gi|190619925|gb|EDV35449.1| GF12496 [Drosophila ananassae]
252	4e-40	PREDICTED: similar to GF20795 [Hydra magnipapillata]
254	3e-29	trichohyalin [Trichomonas vaginalis G3]
255	1e-51	GE16734 [Drosophila yakuba] >gi|194187401|gb|EDX00985.1| GE16734 [Drosophila yakuba]
256	9e-31	GI18563 [Drosophila mojavensis] >gi|193911513|gb|EDW10380.1| GI18563 [Drosophila mojavensis]
257	1e-138	GG25197 [Drosophila erecta] >gi|190660897|gb|EDV58089.1| GG25197 [Drosophila erecta]
258	9e-34	GA15330 [Drosophila pseudoobscura pseudoobscura] >gi|54643071|gb|EAL31815.1| GA15330 [Drosophila pseudoobscura pseudoobscura]
261	2e-06	microtubule associated protein xmap215 [Aedes aegypti] >gi|108878554|gb|EAT42779.1| microtubule associated protein xmap215 [Aedes aegypti]
262	8e-35	GF21034 [Drosophila ananassae] >gi|190618781|gb|EDV34305.1| GF21034 [Drosophila ananassae]
263	4e-17	GJ22988 [Drosophila virilis] >gi|194148658|gb|EDW64356.1| GJ22988 [Drosophila virilis]
264	2e-42	GK24588 [Drosophila willistoni] >gi|194162700|gb|EDW77601.1| GK24588 [Drosophila willistoni]
265	2e-16	GH12821 [Drosophila grimshawi] >gi|193901488|gb|EDW00355.1| GH12821 [Drosophila grimshawi]
268	1e-171	GF11475 [Drosophila ananassae] >gi|190619778|gb|EDV35302.1| GF11475 [Drosophila ananassae]
270	5e-98	GH23155 [Drosophila grimshawi] >gi|193899639|gb|EDV98505.1| GH23155 [Drosophila grimshawi]
271	7e-15	GJ16550 [Drosophila virilis] >gi|194146839|gb|EDW62558.1| GJ16550 [Drosophila virilis]
272	4e-75	Hypothetical protein CBG17156 [Caenorhabditis briggsae] >gi|187025967|emb|CAP34960.1| Hypothetical protein CBG17156 [Caenorhabditis briggsae]
273	6e-38	PREDICTED: similar to cathepsin L [Hydra magnipapillata]
275	3e-32	PREDICTED: similar to hCG1820441 [Homo sapiens]
276	5e-37	Hunchback protein [Lucilia sericata]
277	2e-99	GH14216 [Drosophila grimshawi] >gi|193891724|gb|EDV90590.1| GH14216 [Drosophila grimshawi]
278	1e-123	GG17687 [Drosophila erecta] >gi|190650072|gb|EDV47350.1| GG17687 [Drosophila erecta]
279	1e-147	GI12707 [Drosophila mojavensis] >gi|193918639|gb|EDW17506.1| GI12707 [Drosophila mojavensis]
280	3e-83	GF15154 [Drosophila ananassae] >gi|190615509|gb|EDV31033.1| GF15154 [Drosophila ananassae]
281	7e-15	MBCTL1 [Monosiga brevicollis]
283	3e-43	GD15963 [Drosophila simulans] >gi|194204115|gb|EDX17691.1| GD15963 [Drosophila simulans]
284	7e-42	GA28873 [Drosophila pseudoobscura pseudoobscura] >gi|198139060|gb|EDY70469.1| GA28873 [Drosophila pseudoobscura pseudoobscura]
285	1e-08	GH11398 [Drosophila grimshawi] >gi|193904870|gb|EDW03737.1| GH11398 [Drosophila grimshawi]
286	7e-71	GF17018 [Drosophila ananassae] >gi|190626907|gb|EDV42431.1| GF17018 [Drosophila ananassae]
287	1e-07	GI21817 [Drosophila mojavensis] >gi|193907727|gb|EDW06594.1| GI21817 [Drosophila mojavensis]
288	1e-115	GI14825 [Drosophila mojavensis] >gi|193908658|gb|EDW07525.1| GI14825 [Drosophila mojavensis]
289	5e-14	GE16922 [Drosophila yakuba] >gi|194187743|gb|EDX01327.1| GE16922 [Drosophila yakuba]
291	3e-33	CG1602 [Drosophila melanogaster] >gi|21430266|gb|AAM50811.1| LD33878p [Drosophila melanogaster] >gi|220902123|gb|AAF59238.2| CG1602 [Drosophila melanogaster]
293	5e-88	GI11291 [Drosophila mojavensis] >gi|193913300|gb|EDW12167.1| GI11291 [Drosophila mojavensis]
295	2e-08	adenine nucleotide translocator [Physarum polycephalum]
296	7e-23	U88 [Brugia malayi]
297	1e-24	GM19958 [Drosophila sechellia] >gi|194126298|gb|EDW48341.1| GM19958 [Drosophila sechellia]
298	5e-74	GJ17992 [Drosophila virilis] >gi|194141293|gb|EDW57712.1| GJ17992 [Drosophila virilis]
300	2e-06	GF10527 [Drosophila ananassae] >gi|190624951|gb|EDV40475.1| GF10527 [Drosophila ananassae]
302	1e-112	GE17270 [Drosophila yakuba] >gi|194188331|gb|EDX01915.1| GE17270 [Drosophila yakuba]
303	1e-120	GK12111 [Drosophila willistoni] >gi|194166621|gb|EDW81522.1| GK12111 [Drosophila willistoni]
304	1e-133	GI17031 [Drosophila mojavensis] >gi|193912352|gb|EDW11219.1| GI17031 [Drosophila mojavensis]
305	1e-101	GK18741 [Drosophila willistoni] >gi|194165495|gb|EDW80396.1| GK18741 [Drosophila willistoni]
308	1e-108	GH19675 [Drosophila grimshawi] >gi|193892772|gb|EDV91638.1| GH19675 [Drosophila grimshawi]
309	2e-07	GK14622 [Drosophila willistoni] >gi|194161613|gb|EDW76514.1| GK14622 [Drosophila willistoni]
312	1e-43	GH22404 [Drosophila grimshawi] >gi|193895833|gb|EDV94699.1| GH22404 [Drosophila grimshawi]
313	0	GJ18155 [Drosophila virilis] >gi|194141136|gb|EDW57555.1| GJ18155 [Drosophila virilis]
314	1e-10	GK10915 [Drosophila willistoni] >gi|194166747|gb|EDW81648.1| GK10915 [Drosophila willistoni]
316	2e-36	H cysteine-type endopeptidase [Glossina morsitans morsitans]
317	5e-08	GL15869 [Drosophila persimilis] >gi|194107832|gb|EDW29875.1| GL15869 [Drosophila persimilis]
318	1e-172	GM22568 [Drosophila sechellia] >gi|194129459|gb|EDW51502.1| GM22568 [Drosophila sechellia]
320	6e-06	GE20182 [Drosophila yakuba] >gi|194180578|gb|EDW94189.1| GE20182 [Drosophila yakuba]
322	1e-163	GJ11341 [Drosophila virilis] >gi|194155621|gb|EDW70805.1| GJ11341 [Drosophila virilis]
324	1e-21	GJ11987 [Drosophila virilis] >gi|194154489|gb|EDW69673.1| GJ11987 [Drosophila virilis]
325	4e-22	PREDICTED: similar to GA13798-PA [Tribolium castaneum]
327	1e-159	GF20698 [Drosophila ananassae] >gi|190618528|gb|EDV34052.1| GF20698 [Drosophila ananassae]
329	0	GF11027 [Drosophila ananassae] >gi|190622682|gb|EDV38206.1| GF11027 [Drosophila ananassae]
330	1e-21	GH16151 [Drosophila grimshawi] >gi|193897388|gb|EDV96254.1| GH16151 [Drosophila grimshawi]
332	4e-17	GM18533 [Drosophila sechellia] >gi|194132777|gb|EDW54345.1| GM18533 [Drosophila sechellia]
333	3e-22	GI19242 [Drosophila mojavensis] >gi|193910180|gb|EDW09047.1| GI19242 [Drosophila mojavensis]
334	4e-44	GA19980 [Drosophila pseudoobscura pseudoobscura] >gi|198131768|gb|EAL27747.2| GA19980 [Drosophila pseudoobscura pseudoobscura]
335	1e-06	GJ12178 [Drosophila virilis] >gi|194154146|gb|EDW69330.1| GJ12178 [Drosophila virilis]
336	6e-17	GE17394 [Drosophila yakuba] >gi|194188563|gb|EDX02147.1| GE17394 [Drosophila yakuba]
339	2e-27	GF14597 [Drosophila ananassae] >gi|190615819|gb|EDV31343.1| GF14597 [Drosophila ananassae]
340	1e-131	GI11606 [Drosophila mojavensis] >gi|193913221|gb|EDW12088.1| GI11606 [Drosophila mojavensis]
341	4e-10	GK24243 [Drosophila willistoni] >gi|194163111|gb|EDW78012.1| GK24243 [Drosophila willistoni]
343	8e-36	GA20547 [Drosophila pseudoobscura pseudoobscura] >gi|198146105|gb|EAL31551.2| GA20547 [Drosophila pseudoobscura pseudoobscura]
344	0	GJ21432 [Drosophila virilis] >gi|194143964|gb|EDW60360.1| GJ21432 [Drosophila virilis]
345	3e-16	GG20274 [Drosophila erecta] >gi|190659130|gb|EDV56343.1| GG20274 [Drosophila erecta]
346	1e-141	CG34141, isoform B [Drosophila melanogaster] >gi|281362980|ref|NP_001163096.1| CG34141, isoform C [Drosophila melanogaster] >gi|281362982|ref|NP_001163097.1| CG34141, isoform D [Drosophila melanogaster] >gi|162951791|gb|ABY21757.1| RE33655p [Drosophila melanogaster] >gi|272432405|gb|ABI31085.2| CG34141, isoform B [Drosophila melanogaster] >gi|272432406|gb|ACZ94374.1| CG34141, isoform C [Drosophil…
348	1e-169	GI16308 [Drosophila mojavensis] >gi|193906987|gb|EDW05854.1| GI16308 [Drosophila mojavensis]
349	1e-11	GK25744 [Drosophila willistoni] >gi|194167427|gb|EDW82328.1| GK25744 [Drosophila willistoni]
351	3e-13	GJ21780 [Drosophila virilis] >gi|194144580|gb|EDW60976.1| GJ21780 [Drosophila virilis]
352	2e-18	GA22888 [Drosophila pseudoobscura pseudoobscura] >gi|263504850|sp|B5DKJ8.1|NFU1_DROPS RecName: Full=NFU1 iron-sulfur cluster scaffold homolog, mitochondrial; Flags: Precursor >gi|198145392|gb|EDY72048.1| GA22888 [Drosophila pseudoobscura pseudoobscura]
353	2e-63	CG42388, isoform F [Drosophila melanogaster] >gi|272506044|gb|ACZ95247.1| CG42388, isoform F [Drosophila melanogaster] >gi|295393173|gb|ADG03447.1| IP05844p [Drosophila melanogaster]
354	1e-121	GH15946 [Drosophila grimshawi] >gi|193897013|gb|EDV95879.1| GH15946 [Drosophila grimshawi]
355	1e-158	GA16105 [Drosophila pseudoobscura pseudoobscura] >gi|198131665|gb|EAL27669.2| GA16105 [Drosophila pseudoobscura pseudoobscura]
356	2e-25	GE11407 [Drosophila yakuba] >gi|194179007|gb|EDW92618.1| GE11407 [Drosophila yakuba]
358	1e-180	FI14148p [Drosophila melanogaster]
359	5e-18	GL20696 [Drosophila persimilis] >gi|194109213|gb|EDW31256.1| GL20696 [Drosophila persimilis]
360	3e-23	GI14499 [Drosophila mojavensis] >gi|193912508|gb|EDW11375.1| GI14499 [Drosophila mojavensis]
361	2e-69	CG31224 [Drosophila melanogaster] >gi|23171660|gb|AAF55575.2| CG31224 [Drosophila melanogaster]
362	5e-32	GJ18848 [Drosophila virilis] >gi|194149842|gb|EDW65533.1| GJ18848 [Drosophila virilis]
363	1e-41	60S ribosomal protein L2 [Salmo salar] >gi|209737480|gb|ACI69609.1| 60S ribosomal protein L2 [Salmo salar]
364	4e-28	GK14875 [Drosophila willistoni] >gi|194161145|gb|EDW76046.1| GK14875 [Drosophila willistoni]
365	4e-44	GA22798 [Drosophila pseudoobscura pseudoobscura] >gi|198146760|gb|EAL31996.2| GA22798 [Drosophila pseudoobscura pseudoobscura]
366	2e-36	CG34104, isoform B [Drosophila melanogaster] >gi|113193590|gb|ABI30973.1| CG34104, isoform B [Drosophila melanogaster]
369	0	GK17571 [Drosophila willistoni] >gi|194158582|gb|EDW73483.1| GK17571 [Drosophila willistoni]
373	2e-88	GM11239 [Drosophila sechellia] >gi|194130718|gb|EDW52761.1| GM11239 [Drosophila sechellia]
374	2e-89	Endothelial differentiation-related factor 1 [Lepeophtheirus salmonis]
376	5e-83	alcohol dehydrogenase 1 [Glossina morsitans morsitans]
377	6e-09	GE10817 [Drosophila yakuba] >gi|194174951|gb|EDW88562.1| GE10817 [Drosophila yakuba]
379	1e-171	GI14866 [Drosophila mojavensis] >gi|193908574|gb|EDW07441.1| GI14866 [Drosophila mojavensis]
380	6e-43	PREDICTED: similar to cell-cycle and apoptosis regulatory protein 1 [Tribolium castaneum]
381	2e-32	GJ23826 [Drosophila virilis] >gi|194151424|gb|EDW66858.1| GJ23826 [Drosophila virilis]
382	4e-19	GA25805 [Drosophila pseudoobscura pseudoobscura] >gi|198138199|gb|EDY70006.1| GA25805 [Drosophila pseudoobscura pseudoobscura]
384	3e-10	GH10473 [Drosophila grimshawi] >gi|193904633|gb|EDW03500.1| GH10473 [Drosophila grimshawi]
385	4e-10	GA15581 [Drosophila pseudoobscura pseudoobscura] >gi|198136239|gb|EAL25510.2| GA15581 [Drosophila pseudoobscura pseudoobscura]
386	4e-24	GA21398 [Drosophila pseudoobscura pseudoobscura] >gi|198136766|gb|EAL26024.2| GA21398 [Drosophila pseudoobscura pseudoobscura]
387	0	GH22719 [Drosophila grimshawi] >gi|193899485|gb|EDV98351.1| GH22719 [Drosophila grimshawi]
388	5e-23	ferritin light chain [Pongo abelii] >gi|62510580|sp|Q5R538.3|FRIL_PONAB RecName: Full=Ferritin light chain; Short=Ferritin L subunit
389	1e-60	stripe-b-like protein [Calliphora vicina]
392	1e-29	PREDICTED: similar to transposase-like [Hydra magnipapillata]
395	4e-26	ring canal kelch protein [Culex quinquefasciatus] >gi|167872751|gb|EDS36134.1| ring canal kelch protein [Culex quinquefasciatus]
396	0	IP21919p [Drosophila melanogaster]
397	1e-168	GE10152 [Drosophila yakuba] >gi|194184158|gb|EDW97769.1| GE10152 [Drosophila yakuba]
398	2e-62	GH20660 [Drosophila grimshawi] >gi|193902195|gb|EDW01062.1| GH20660 [Drosophila grimshawi]
399	6e-35	GK24848 [Drosophila willistoni] >gi|194163258|gb|EDW78159.1| GK24848 [Drosophila willistoni]
400	0	GK24225 [Drosophila willistoni] >gi|194165206|gb|EDW80107.1| GK24225 [Drosophila willistoni]
401	1e-101	GK14151 [Drosophila willistoni] >gi|194169583|gb|EDW84484.1| GK14151 [Drosophila willistoni]
402	3e-11	GG16162 [Drosophila erecta] >gi|190655364|gb|EDV52607.1| GG16162 [Drosophila erecta]
403	1e-132	Meis-b [Oikopleura dioica]
405	9e-12	clathrin, heavy polypeptide a [Danio rerio]
406	0	GJ23061 [Drosophila virilis] >gi|194152036|gb|EDW67470.1| GJ23061 [Drosophila virilis]
408	3e-31	GA10241 [Drosophila pseudoobscura pseudoobscura] >gi|195149794|ref|XP_002015840.1| GL10800 [Drosophila persimilis] >gi|54635544|gb|EAL24947.1| GA10241 [Drosophila pseudoobscura pseudoobscura] >gi|194109687|gb|EDW31730.1| GL10800 [Drosophila persimilis]
410	1e-119	tumor differentially expressed protein [Ornithoctonus huwena]
412	1e-168	GA19839 [Drosophila pseudoobscura pseudoobscura] >gi|195168097|ref|XP_002024868.1| GL17876 [Drosophila persimilis] >gi|54641352|gb|EAL30102.1| GA19839 [Drosophila pseudoobscura pseudoobscura] >gi|194108298|gb|EDW30341.1| GL17876 [Drosophila persimilis]
415	0	excitatory amino acid transporter 2, isoform C [Drosophila melanogaster] >gi|272406847|gb|ACZ94136.1| excitatory amino acid transporter 2, isoform C [Drosophila melanogaster]
416	6e-20	GF11287 [Drosophila ananassae] >gi|190622160|gb|EDV37684.1| GF11287 [Drosophila ananassae]
417	6e-09	GJ17114 [Drosophila virilis] >gi|194143894|gb|EDW60290.1| GJ17114 [Drosophila virilis]
418	3e-59	GJ11870 [Drosophila virilis] >gi|194154711|gb|EDW69895.1| GJ11870 [Drosophila virilis]
420	8e-08	GE23521 [Drosophila yakuba] >gi|194185272|gb|EDW98883.1| GE23521 [Drosophila yakuba]
421	1e-21	GK19696 [Drosophila willistoni] >gi|194158989|gb|EDW73890.1| GK19696 [Drosophila willistoni]
423	1e-149	arp2/3 complex 20 kd subunit [Aedes aegypti] >gi|157120566|ref|XP_001653667.1| arp2/3 complex 20 kd subunit [Aedes aegypti] >gi|157120568|ref|XP_001653668.1| arp2/3 complex 20 kd subunit [Aedes aegypti] >gi|157120570|ref|XP_001653669.1| arp2/3 complex 20 kd subunit [Aedes aegypti] >gi|170058552|ref|XP_001864970.1| ARP2/3 complex 20 kDa subunit [Culex quinquefasciatus] >gi|108874906|gb|EAT39131.1|…
426	4e-32	E3 ubiquitin-protein ligase RING2-A [Salmo salar] >gi|223649380|gb|ACN11448.1| E3 ubiquitin-protein ligase RING2-A [Salmo salar]
427	4e-59	GJ17808 [Drosophila virilis] >gi|194149348|gb|EDW65046.1| GJ17808 [Drosophila virilis]
428	5e-48	GK22441 [Drosophila willistoni] >gi|194168312|gb|EDW83213.1| GK22441 [Drosophila willistoni]
429	0	GI20421 [Drosophila mojavensis] >gi|193910393|gb|EDW09260.1| GI20421 [Drosophila mojavensis]
430	2e-52	GK17202 [Drosophila willistoni] >gi|194171372|gb|EDW86273.1| GK17202 [Drosophila willistoni]
432	2e-22	GA24215 [Drosophila pseudoobscura pseudoobscura] >gi|198136874|gb|EDY69325.1| GA24215 [Drosophila pseudoobscura pseudoobscura]
433	6e-29	LOC100135188 protein [Xenopus (Silurana) tropicalis] >gi|213624369|gb|AAI71002.1| LOC100135188 protein [Xenopus (Silurana) tropicalis] >gi|213625629|gb|AAI71004.1| LOC100135188 protein [Xenopus (Silurana) tropicalis]
434	8e-30	GF12675 [Drosophila ananassae] >gi|190620331|gb|EDV35855.1| GF12675 [Drosophila ananassae]
435	0	GI19074 [Drosophila mojavensis] >gi|193910499|gb|EDW09366.1| GI19074 [Drosophila mojavensis]
437	1e-159	GI14058 [Drosophila mojavensis] >gi|193912032|gb|EDW10899.1| GI14058 [Drosophila mojavensis]
439	1e-75	GJ16653 [Drosophila virilis] >gi|194146636|gb|EDW62355.1| GJ16653 [Drosophila virilis]
441	2e-60	GH24341 [Drosophila grimshawi] >gi|193893037|gb|EDV91903.1| GH24341 [Drosophila grimshawi]
442	0	GD10089 [Drosophila simulans] >gi|194192749|gb|EDX06325.1| GD10089 [Drosophila simulans]
445	3e-89	acetyl-CoA C-acetyltransferase [Polysphondylium pallidum PN500]
448	2e-62	GJ19803 [Drosophila virilis] >gi|194149269|gb|EDW64967.1| GJ19803 [Drosophila virilis]
450	5e-31	GF14534 [Drosophila ananassae] >gi|190615952|gb|EDV31476.1| GF14534 [Drosophila ananassae]
452	6e-54	GF18680 [Drosophila ananassae] >gi|190628322|gb|EDV43846.1| GF18680 [Drosophila ananassae]
453	4e-99	CG14471 [Drosophila melanogaster] >gi|21626793|gb|AAM68338.1| CG14471 [Drosophila melanogaster]
455	5e-18	predicted protein [Naegleria gruberi] >gi|284097080|gb|EFC50707.1| predicted protein [Naegleria gruberi]
456	0	GI15612 [Drosophila mojavensis] >gi|193908341|gb|EDW07208.1| GI15612 [Drosophila mojavensis]
457	2e-48	GG23598 [Drosophila erecta] >gi|190661920|gb|EDV59112.1| GG23598 [Drosophila erecta]
458	3e-54	elongation factor 1-alpha [Danio rerio] >gi|6015057|sp|Q92005.1|EF1A_DANRE RecName: Full=Elongation factor 1-alpha; Short=EF-1-alpha >gi|408805|gb|AAA50025.1| elongation factor 1-alpha [Danio rerio] >gi|454915|emb|CAA54771.1| translational elongation factor-1 alpha [Danio rerio] >gi|1009241|gb|AAB50569.1| translation elongation factor 1 alpha [Danio rerio] >gi|37682083|gb|AAQ97968.1| eukaryotic t…
464	2e-20	GJ24660 [Drosophila virilis] >gi|229559931|sp|B4M0H8.1|SPAST_DROVI RecName: Full=Spastin >gi|194152923|gb|EDW68357.1| GJ24660 [Drosophila virilis]
465	2e-11	mediator complex subunit 30 [Glossina morsitans morsitans]
466	3e-17	GK13463 [Drosophila willistoni] >gi|194168947|gb|EDW83848.1| GK13463 [Drosophila willistoni]
467	8e-11	GF17412 [Drosophila ananassae] >gi|190626096|gb|EDV41620.1| GF17412 [Drosophila ananassae]
470	5e-32	GF15277 [Drosophila ananassae] >gi|190615756|gb|EDV31280.1| GF15277 [Drosophila ananassae]
471	8e-35	Sse [Drosophila willistoni] >gi|194158101|gb|EDW73002.1| Sse [Drosophila willistoni]
472	0	CG5276 [Drosophila melanogaster]
474	4e-15	GJ24175 [Drosophila virilis] >gi|194152058|gb|EDW67492.1| GJ24175 [Drosophila virilis]
475	6e-11	intracellular protein transport protein USO1 [Entamoeba dispar SAW760]
476	3e-22	GH14929 [Drosophila grimshawi] >gi|193898101|gb|EDV96967.1| GH14929 [Drosophila grimshawi]
479	1e-155	PREDICTED: similar to Coproporphyrinogen oxidase [Ornithorhynchus anatinus]
480	2e-83	GJ24168 [Drosophila virilis] >gi|194152044|gb|EDW67478.1| GJ24168 [Drosophila virilis]
481	1e-47	GJ11313 [Drosophila virilis] >gi|194155677|gb|EDW70861.1| GJ11313 [Drosophila virilis]
482	2e-50	GH03753p [Drosophila melanogaster]
483	2e-18	NADH dehydrogenase subunit 6 [Tupaia belangeri] >gi|9957745|gb|AAG09462.1|AF217811_12 NADH subunit 6 [Tupaia belangeri] >gi|21425550|emb|CAD13260.1| NADH dehydrogenase subunit 6 [Tupaia belangeri]
484	5e-13	GI19143 [Drosophila mojavensis] >gi|193910387|gb|EDW09254.1| GI19143 [Drosophila mojavensis]
487	3e-13	U88 [Brugia malayi]
488	3e-07	modifier of mdg4, isoform R [Drosophila melanogaster] >gi|23171874|gb|AAF55882.2| modifier of mdg4, isoform R [Drosophila melanogaster]
489	5e-60	GJ22902 [Drosophila virilis] >gi|194152346|gb|EDW67780.1| GJ22902 [Drosophila virilis]
490	5e-13	GG22009 [Drosophila erecta] >gi|190658051|gb|EDV55264.1| GG22009 [Drosophila erecta]
491	1e-77	GH18414 [Drosophila grimshawi] >gi|193894310|gb|EDV93176.1| GH18414 [Drosophila grimshawi]
492	5e-21	GF24771 [Drosophila ananassae] >gi|190623366|gb|EDV38890.1| GF24771 [Drosophila ananassae]
493	1e-127	GI19037 [Drosophila mojavensis] >gi|193910562|gb|EDW09429.1| GI19037 [Drosophila mojavensis]
494	2e-43	GK16244 [Drosophila willistoni] >gi|194163403|gb|EDW78304.1| GK16244 [Drosophila willistoni]
495	6e-21	GI20685 [Drosophila mojavensis] >gi|193910900|gb|EDW09767.1| GI20685 [Drosophila mojavensis]
496	1e-174	GF22278 [Drosophila ananassae] >gi|190619755|gb|EDV35279.1| GF22278 [Drosophila ananassae]
497	7e-41	GG19805 [Drosophila erecta] >gi|190651924|gb|EDV49179.1| GG19805 [Drosophila erecta]
498	2e-61	GI23522 [Drosophila mojavensis] >gi|193915238|gb|EDW14105.1| GI23522 [Drosophila mojavensis]
499	1e-37	GF14088 [Drosophila ananassae] >gi|190616843|gb|EDV32367.1| GF14088 [Drosophila ananassae]
501	8e-48	GA24356 [Drosophila pseudoobscura pseudoobscura] >gi|198136253|gb|EDY69063.1| GA24356 [Drosophila pseudoobscura pseudoobscura]
502	7e-07	PREDICTED: hypothetical protein [Hydra magnipapillata]
503	2e-18	RecName: Full=Transposable element Hobo transposase >gi|225425|prf||1303225A hobo transposable element
504	0	GE22361 [Drosophila yakuba] >gi|194181477|gb|EDW95088.1| GE22361 [Drosophila yakuba]
505	8e-56	GL26051 [Drosophila persimilis] >gi|194104228|gb|EDW26271.1| GL26051 [Drosophila persimilis]
506	1e-97	GH11873 [Drosophila grimshawi] >gi|193901554|gb|EDW00421.1| GH11873 [Drosophila grimshawi]
507	3e-28	GJ22141 [Drosophila virilis] >gi|194145216|gb|EDW61612.1| GJ22141 [Drosophila virilis]
508	1e-166	Pyruvate kinase, muscle isozyme [Brugia malayi]
509	8e-16	GH13719 [Drosophila grimshawi] >gi|193900326|gb|EDV99192.1| GH13719 [Drosophila grimshawi]
511	1e-92	GF12904 [Drosophila ananassae] >gi|190620790|gb|EDV36314.1| GF12904 [Drosophila ananassae]
512	4e-90	GA23454 [Drosophila pseudoobscura pseudoobscura] >gi|198146953|gb|EDY72987.1| GA23454 [Drosophila pseudoobscura pseudoobscura]
514	5e-77	GJ16384 [Drosophila virilis] >gi|194147133|gb|EDW62852.1| GJ16384 [Drosophila virilis]
515	1e-42	GJ16493 [Drosophila virilis] >gi|194146952|gb|EDW62671.1| GJ16493 [Drosophila virilis]
516	1e-47	GJ17503 [Drosophila virilis] >gi|251765075|sp|B4LQW4.1|U518_DROVI RecName: Full=UPF0518 protein GJ17503 >gi|194148805|gb|EDW64503.1| GJ17503 [Drosophila virilis]
517	8e-07	GJ17777 [Drosophila virilis] >gi|194149291|gb|EDW64989.1| GJ17777 [Drosophila virilis]
518	8e-37	GK10761 [Drosophila willistoni] >gi|194164121|gb|EDW79022.1| GK10761 [Drosophila willistoni]
520	2e-59	AGAP010671-PA [Anopheles gambiae str. PEST] >gi|157018461|gb|EAA07029.4| AGAP010671-PA [Anopheles gambiae str. PEST]
523	9e-42	GI24653 [Drosophila mojavensis] >gi|259512072|sp|B4K5S6.1|NOL6_DROMO RecName: Full=Nucleolar protein 6; AltName: Full=Maternal transcript 89Ba >gi|193916271|gb|EDW15138.1| GI24653 [Drosophila mojavensis]
525	9e-23	CG42323, isoform C [Drosophila melanogaster] >gi|220901818|gb|ACL82948.1| CG42323, isoform C [Drosophila melanogaster]
527	1e-27	GI22556 [Drosophila mojavensis] >gi|193916970|gb|EDW15837.1| GI22556 [Drosophila mojavensis]
528	1e-120	minicollagen 1 [Clytia hemisphaerica]
529	1e-115	rhodopsin 6 [Calliphora vicina]
530	3e-32	GI20171 [Drosophila mojavensis] >gi|193914545|gb|EDW13412.1| GI20171 [Drosophila mojavensis]
531	8e-34	GE20792 [Drosophila yakuba] >gi|194176175|gb|EDW89786.1| GE20792 [Drosophila yakuba]
532	4e-25	GI23064 [Drosophila mojavensis] >gi|193916039|gb|EDW14906.1| GI23064 [Drosophila mojavensis]
533	1e-167	GG22562 [Drosophila erecta] >gi|190659061|gb|EDV56274.1| GG22562 [Drosophila erecta]
534	3e-19	GA11041 [Drosophila pseudoobscura pseudoobscura] >gi|198136225|gb|EAL25490.2| GA11041 [Drosophila pseudoobscura pseudoobscura]
535	5e-55	GJ14521 [Drosophila virilis] >gi|194142173|gb|EDW58581.1| GJ14521 [Drosophila virilis]
536	3e-32	GJ24031 [Drosophila virilis] >gi|194151771|gb|EDW67205.1| GJ24031 [Drosophila virilis]
537	1e-15	GA15869 [Drosophila pseudoobscura pseudoobscura] >gi|198138744|gb|EAL34056.2| GA15869 [Drosophila pseudoobscura pseudoobscura]
538	9e-07	GG11888 [Drosophila erecta] >gi|190655757|gb|EDV52989.1| GG11888 [Drosophila erecta]
539	1e-13	GA15962 [Drosophila pseudoobscura pseudoobscura] >gi|198132004|gb|EAL28016.2| GA15962 [Drosophila pseudoobscura pseudoobscura]
540	8e-35	GD21109 [Drosophila simulans] >gi|194200666|gb|EDX14242.1| GD21109 [Drosophila simulans]
542	1e-150	GK15909 [Drosophila willistoni] >gi|194171390|gb|EDW86291.1| GK15909 [Drosophila willistoni]
543	4e-37	ribosomal protein L3 [Xenopus (Silurana) tropicalis] >gi|165970448|gb|AAI58280.1| LOC100145083 protein [Xenopus (Silurana) tropicalis] >gi|165971389|gb|AAI58514.1| LOC100145083 protein [Xenopus (Silurana) tropicalis]
544	0	conserved Plasmodium protein [Plasmodium falciparum 3D7] >gi|254832643|gb|AAN35797.2| conserved Plasmodium protein [Plasmodium falciparum 3D7]
545	2e-91	GJ24187 [Drosophila virilis] >gi|194152074|gb|EDW67508.1| GJ24187 [Drosophila virilis]
546	2e-50	PREDICTED: similar to dimethylanaline monooxygenase-like [Nasonia vitripennis]
549	1e-150	GA24953 [Drosophila pseudoobscura pseudoobscura] >gi|198136772|gb|EDY69281.1| GA24953 [Drosophila pseudoobscura pseudoobscura]
550	1e-101	GJ12042 [Drosophila virilis] >gi|194154406|gb|EDW69590.1| GJ12042 [Drosophila virilis]
552	3e-71	GA17377 [Drosophila pseudoobscura pseudoobscura] >gi|54645280|gb|EAL34020.1| GA17377 [Drosophila pseudoobscura pseudoobscura]
553	2e-37	GH24977 [Drosophila grimshawi] >gi|193906362|gb|EDW05229.1| GH24977 [Drosophila grimshawi]
554	5e-47	GI15137 [Drosophila mojavensis] >gi|193908076|gb|EDW06943.1| GI15137 [Drosophila mojavensis]
556	1e-143	GI17603 [Drosophila mojavensis] >gi|193913423|gb|EDW12290.1| GI17603 [Drosophila mojavensis]
558	1e-102	GJ11445 [Drosophila virilis] >gi|194155421|gb|EDW70605.1| GJ11445 [Drosophila virilis]
559	1e-56	GJ11756 [Drosophila virilis] >gi|194154904|gb|EDW70088.1| GJ11756 [Drosophila virilis]
561	8e-11	AT04875p [Drosophila melanogaster]
562	6e-89	GI10524 [Drosophila mojavensis] >gi|193917552|gb|EDW16419.1| GI10524 [Drosophila mojavensis]
563	3e-07	GM10436 [Drosophila sechellia] >gi|194133784|gb|EDW55300.1| GM10436 [Drosophila sechellia]
564	2e-15	GK11538 [Drosophila willistoni] >gi|194164024|gb|EDW78925.1| GK11538 [Drosophila willistoni]
565	1e-18	GH14432 [Drosophila grimshawi] >gi|193899047|gb|EDV97913.1| GH14432 [Drosophila grimshawi]
566	2e-19	GA21622 [Drosophila pseudoobscura pseudoobscura] >gi|198136733|gb|EAL26004.2| GA21622 [Drosophila pseudoobscura pseudoobscura]
569	1e-120	Hypothetical protein CBG21051 [Caenorhabditis briggsae] >gi|187022895|emb|CAP37975.1| Hypothetical protein CBG21051 [Caenorhabditis briggsae]
570	8e-14	structural maintenance of chromosomes 5 smc5 [Aedes aegypti] >gi|108872830|gb|EAT37055.1| structural maintenance of chromosomes 5 smc5 [Aedes aegypti]
571	2e-77	E3 SUMO-protein ligase RanBP2 [Mus musculus]
572	1e-159	GL10891 [Drosophila persimilis] >gi|194109530|gb|EDW31573.1| GL10891 [Drosophila persimilis]
573	0	CG6734 [Drosophila melanogaster] >gi|7297900|gb|AAF53146.1| CG6734 [Drosophila melanogaster] >gi|62732632|gb|AAX94786.1| GH12955p [Drosophila melanogaster]
577	2e-51	GI16411 [Drosophila mojavensis] >gi|193907188|gb|EDW06055.1| GI16411 [Drosophila mojavensis]
580	6e-54	pickel [Culex quinquefasciatus] >gi|167872269|gb|EDS35652.1| pickel [Culex quinquefasciatus]
581	5e-47	GI20285 [Drosophila mojavensis] >gi|193910163|gb|EDW09030.1| GI20285 [Drosophila mojavensis]
582	2e-11	GF25118 [Drosophila ananassae] >gi|190623540|gb|EDV39064.1| GF25118 [Drosophila ananassae]
583	6e-43	GK24277 [Drosophila willistoni] >gi|194163049|gb|EDW77950.1| GK24277 [Drosophila willistoni]
584	9e-18	GL14105 [Drosophila persimilis] >gi|198475733|ref|XP_001357138.2| GA12519 [Drosophila pseudoobscura pseudoobscura] >gi|194117849|gb|EDW39892.1| GL14105 [Drosophila persimilis] >gi|198137934|gb|EAL34204.2| GA12519 [Drosophila pseudoobscura pseudoobscura]
587	1e-115	GG12897 [Drosophila erecta] >gi|190648255|gb|EDV45548.1| GG12897 [Drosophila erecta]
590	6e-27	GL12522 [Drosophila persimilis] >gi|198455139|ref|XP_001359873.2| GA18180 [Drosophila pseudoobscura pseudoobscura] >gi|194116268|gb|EDW38311.1| GL12522 [Drosophila persimilis] >gi|198133112|gb|EAL29025.2| GA18180 [Drosophila pseudoobscura pseudoobscura]
593	2e-38	RecName: Full=Myosin heavy chain kinase D; Short=MHCK-D
594	0	GH20356 [Drosophila grimshawi] >gi|193902755|gb|EDW01622.1| GH20356 [Drosophila grimshawi]
595	2e-54	GF16864 [Drosophila ananassae] >gi|190627241|gb|EDV42765.1| GF16864 [Drosophila ananassae]
598	2e-45	GH24351 [Drosophila grimshawi] >gi|193893023|gb|EDV91889.1| GH24351 [Drosophila grimshawi]
599	3e-65	GM24235 [Drosophila sechellia] >gi|194119999|gb|EDW42042.1| GM24235 [Drosophila sechellia]
600	1e-108	GA28770 [Drosophila pseudoobscura pseudoobscura] >gi|198139399|gb|EDY70639.1| GA28770 [Drosophila pseudoobscura pseudoobscura]
602	1e-41	GJ18712 [Drosophila virilis] >gi|194150082|gb|EDW65773.1| GJ18712 [Drosophila virilis]
603	1e-131	apospory-associated protein C [Caligus rogercresseyi]
604	2e-23	GJ20409 [Drosophila virilis] >gi|194144836|gb|EDW61232.1| GJ20409 [Drosophila virilis]
605	7e-15	GH19834 [Drosophila grimshawi] >gi|193903676|gb|EDW02543.1| GH19834 [Drosophila grimshawi]
606	8e-97	GK12668 [Drosophila willistoni] >gi|194163941|gb|EDW78842.1| GK12668 [Drosophila willistoni]
607	3e-35	GF24861 [Drosophila ananassae] >gi|190623182|gb|EDV38706.1| GF24861 [Drosophila ananassae]
608	2e-68	GM24946 [Drosophila sechellia] >gi|194118655|gb|EDW40698.1| GM24946 [Drosophila sechellia]
610	1e-173	GM22728 [Drosophila sechellia] >gi|194134663|gb|EDW56179.1| GM22728 [Drosophila sechellia]
612	1e-83	GE11580 [Drosophila yakuba] >gi|194174704|gb|EDW88315.1| GE11580 [Drosophila yakuba]
613	8e-30	CG10866 [Drosophila melanogaster] >gi|7292406|gb|AAF47811.1| CG10866 [Drosophila melanogaster] >gi|260064197|gb|ACX30059.1| MIP13712p [Drosophila melanogaster]
616	2e-83	nuclear pore complex protein nup154 [Aedes aegypti] >gi|108882792|gb|EAT47017.1| nuclear pore complex protein nup154 [Aedes aegypti]
617	0	GJ23295 [Drosophila virilis] >gi|194151622|gb|EDW67056.1| GJ23295 [Drosophila virilis]
618	4e-25	GH10976 [Drosophila grimshawi] >gi|193904088|gb|EDW02955.1| GH10976 [Drosophila grimshawi]
619	2e-08	GI11418 [Drosophila mojavensis] >gi|193920761|gb|EDW19628.1| GI11418 [Drosophila mojavensis]
620	2e-21	NADH dehydrogenase subunit 5 [Tupaia belangeri] >gi|9957744|gb|AAG09461.1|AF217811_11 NADH subunit 5 [Tupaia belangeri] >gi|21425549|emb|CAD13259.1| NADH dehydrogenase subunit 5 [Tupaia belangeri]
621	3e-37	GA26251 [Drosophila pseudoobscura pseudoobscura] >gi|198132878|gb|EDY68475.1| GA26251 [Drosophila pseudoobscura pseudoobscura]
622	4e-66	GI15346 [Drosophila mojavensis] >gi|193907881|gb|EDW06748.1| GI15346 [Drosophila mojavensis]
626	1e-92	GJ10234 [Drosophila virilis] >gi|194143138|gb|EDW59541.1| GJ10234 [Drosophila virilis]
627	2e-40	GE20630 [Drosophila yakuba] >gi|194179776|gb|EDW93387.1| GE20630 [Drosophila yakuba]
628	7e-84	SD07983p [Drosophila melanogaster]
629	5e-45	nuclear hormone receptor [Drosophila melanogaster]
630	4e-21	ribosomal protein L18a [Branchiostoma belcheri]
632	7e-44	U88 [Brugia malayi]
633	1e-54	GE13919 [Drosophila yakuba] >gi|194178048|gb|EDW91659.1| GE13919 [Drosophila yakuba]
634	1e-14	E3 ubiquitin ligase interacting with arginine methyltransferase [Glossina morsitans morsitans]
635	2e-14	GJ11874 [Drosophila virilis] >gi|194154701|gb|EDW69885.1| GJ11874 [Drosophila virilis]
636	3e-06	GK12171 [Drosophila willistoni] >gi|194166719|gb|EDW81620.1| GK12171 [Drosophila willistoni]
637	3e-58	GA24859 [Drosophila pseudoobscura pseudoobscura] >gi|198136459|gb|EDY69144.1| GA24859 [Drosophila pseudoobscura pseudoobscura]
638	1e-06	GJ21427 [Drosophila virilis] >gi|194143956|gb|EDW60352.1| GJ21427 [Drosophila virilis]
639	2e-08	hypothetical protein DDB_G0289941 [Dictyostelium discoideum AX4] >gi|60464334|gb|EAL62483.1| hypothetical protein DDB_G0289941 [Dictyostelium discoideum AX4]
640	9e-13	GG12904 [Drosophila erecta] >gi|190648271|gb|EDV45564.1| GG12904 [Drosophila erecta]
642	5e-51	GF20548 [Drosophila ananassae] >gi|190618420|gb|EDV33944.1| GF20548 [Drosophila ananassae]
643	5e-08	GI16747 [Drosophila mojavensis] >gi|193918299|gb|EDW17166.1| GI16747 [Drosophila mojavensis]
644	3e-51	RecName: Full=Transposable element Hobo transposase >gi|225425|prf||1303225A hobo transposable element
645	1e-23	GI11603 [Drosophila mojavensis] >gi|193920427|gb|EDW19294.1| GI11603 [Drosophila mojavensis]
649	5e-34	PREDICTED: hypothetical protein LOC100435282, partial [Pongo abelii]
650	8e-22	GJ13003 [Drosophila virilis] >gi|194147758|gb|EDW63456.1| GJ13003 [Drosophila virilis]
652	2e-97	GA16051 [Drosophila pseudoobscura pseudoobscura] >gi|194767707|ref|XP_001965956.1| GF11824 [Drosophila ananassae] >gi|194900932|ref|XP_001980009.1| GG20814 [Drosophila erecta] >gi|195157158|ref|XP_002019463.1| GL12210 [Drosophila persimilis] >gi|195444928|ref|XP_002070093.1| GK11212 [Drosophila willistoni] >gi|195501415|ref|XP_002097786.1| GE26402 [Drosophila yakuba] >gi|198477563|ref|XP_00213655…
653	7e-07	GF18424 [Drosophila ananassae] >gi|190627787|gb|EDV43311.1| GF18424 [Drosophila ananassae]
654	0	GJ16531 [Drosophila virilis] >gi|194146875|gb|EDW62594.1| GJ16531 [Drosophila virilis]
656	9e-21	GL20091 [Drosophila persimilis] >gi|194112962|gb|EDW35005.1| GL20091 [Drosophila persimilis]
658	4e-20	GD11732 [Drosophila simulans] >gi|194194725|gb|EDX08301.1| GD11732 [Drosophila simulans]
659	1e-09	GJ10988 [Drosophila virilis] >gi|194143220|gb|EDW59623.1| GJ10988 [Drosophila virilis]
661	1e-74	GI11576 [Drosophila mojavensis] >gi|193920476|gb|EDW19343.1| GI11576 [Drosophila mojavensis]
662	1e-20	GF16686 [Drosophila ananassae] >gi|190627589|gb|EDV43113.1| GF16686 [Drosophila ananassae]
663	2e-70	GJ15472 [Drosophila virilis] >gi|194141853|gb|EDW58266.1| GJ15472 [Drosophila virilis]
664	6e-35	GJ11955 [Drosophila virilis] >gi|194154548|gb|EDW69732.1| GJ11955 [Drosophila virilis]
665	2e-30	GF24398 [Drosophila ananassae] >gi|190624072|gb|EDV39596.1| GF24398 [Drosophila ananassae]
666	0	GI11831 [Drosophila mojavensis] >gi|193920025|gb|EDW18892.1| GI11831 [Drosophila mojavensis]
667	1e-114	GJ18031 [Drosophila virilis] >gi|194141214|gb|EDW57633.1| GJ18031 [Drosophila virilis]
669	9e-13	GJ10104 [Drosophila virilis] >gi|194143361|gb|EDW59764.1| GJ10104 [Drosophila virilis]
670	0	GL26302 [Drosophila persimilis] >gi|194103606|gb|EDW25649.1| GL26302 [Drosophila persimilis]
672	1e-100	GE20818 [Drosophila yakuba] >gi|194179443|gb|EDW93054.1| GE20818 [Drosophila yakuba]
675	7e-49	U88 [Brugia malayi]
676	1e-23	GK15901 [Drosophila willistoni] >gi|194159946|gb|EDW74847.1| GK15901 [Drosophila willistoni]
677	1e-40	GH13584 [Drosophila grimshawi] >gi|193900051|gb|EDV98917.1| GH13584 [Drosophila grimshawi]
678	1e-14	CG30492, isoform C [Drosophila melanogaster] >gi|28381084|gb|AAO41495.1| CG30492, isoform C [Drosophila melanogaster]
680	6e-30	GJ15336 [Drosophila virilis] >gi|194141651|gb|EDW58068.1| GJ15336 [Drosophila virilis]
682	2e-08	GF11139 [Drosophila ananassae] >gi|190622457|gb|EDV37981.1| GF11139 [Drosophila ananassae]
683	2e-12	GH13370 [Drosophila grimshawi] >gi|193899992|gb|EDV98858.1| GH13370 [Drosophila grimshawi]
684	2e-14	stromal interaction molecule, isoform A [Drosophila melanogaster] >gi|17368342|sp|P83094.1|STIM_DROME RecName: Full=Stromal interaction molecule homolog; Flags: Precursor >gi|15042568|gb|AAK82338.1|AF328906_1 stromal interaction molecule-like protein STIM [Drosophila melanogaster] >gi|17862708|gb|AAL39831.1| LD45776p [Drosophila melanogaster] >gi|22832319|gb|AAF48542.2| stromal interaction molecu…
686	1e-163	alpha-(1,3)-fucosyltransferase C [Culex quinquefasciatus] >gi|167864091|gb|EDS27474.1| alpha-(1,3)-fucosyltransferase C [Culex quinquefasciatus]
686	1e-161	PREDICTED: hydroxymethylglutaryl-CoA synthase 1-like [Oryctolagus cuniculus]
687	2e-19	pyruvate decarboxylase isozyme 1 [Cryptosporidium muris RN66]
688	9e-23	lola [Drosophila yakuba] >gi|194176717|gb|EDW90328.1| lola [Drosophila yakuba]
691	7e-23	PREDICTED: similar to CG9134 CG9134-PB [Acyrthosiphon pisum]
692	1e-124	GG14220 [Drosophila erecta] >gi|190653623|gb|EDV50866.1| GG14220 [Drosophila erecta]
693	0	GF12844 [Drosophila ananassae] >gi|190620687|gb|EDV36211.1| GF12844 [Drosophila ananassae]
695	6e-57	GF14707 [Drosophila ananassae] >gi|190615596|gb|EDV31120.1| GF14707 [Drosophila ananassae]
697	2e-53	GH12105 [Drosophila grimshawi] >gi|193901103|gb|EDV99969.1| GH12105 [Drosophila grimshawi]
698	8e-06	60S ribosomal protein L26 [Leishmania braziliensis MHOM/BR/75/M2904] >gi|154344653|ref|XP_001568268.1| 60S ribosomal protein L26 [Leishmania braziliensis MHOM/BR/75/M2904]
700	3e-31	GJ24402 [Drosophila virilis] >gi|194152446|gb|EDW67880.1| GJ24402 [Drosophila virilis]
701	3e-14	GJ24130 [Drosophila virilis] >gi|194151982|gb|EDW67416.1| GJ24130 [Drosophila virilis]
703	0	GA16275 [Drosophila pseudoobscura pseudoobscura] >gi|198133262|gb|EAL29165.2| GA16275 [Drosophila pseudoobscura pseudoobscura]
705	1e-45	shaker-like potassium channel [Calliphora vicina]
709	5e-83	GE22384 [Drosophila yakuba] >gi|194181522|gb|EDW95133.1| GE22384 [Drosophila yakuba]
710	1e-07	GI15186 [Drosophila mojavensis] >gi|193907979|gb|EDW06846.1| GI15186 [Drosophila mojavensis]
711	1e-172	GA20948 [Drosophila pseudoobscura pseudoobscura] >gi|198142904|gb|EAL29367.2| GA20948 [Drosophila pseudoobscura pseudoobscura]
712	1e-66	GE10390 [Drosophila yakuba] >gi|194184569|gb|EDW98180.1| GE10390 [Drosophila yakuba]
713	1e-11	GH17248 [Drosophila grimshawi] >gi|193896311|gb|EDV95177.1| GH17248 [Drosophila grimshawi]
714	2e-10	GA26905 [Drosophila pseudoobscura pseudoobscura] >gi|198130586|gb|EDY67438.1| GA26905 [Drosophila pseudoobscura pseudoobscura]
715	8e-53	GD10452 [Drosophila simulans] >gi|194192387|gb|EDX05963.1| GD10452 [Drosophila simulans]
716	0	GI12434 [Drosophila mojavensis] >gi|193918957|gb|EDW17824.1| GI12434 [Drosophila mojavensis]
717	2e-29	GJ17899 [Drosophila virilis] >gi|194141459|gb|EDW57878.1| GJ17899 [Drosophila virilis]
719	2e-44	GG10986 [Drosophila erecta] >gi|190650639|gb|EDV47894.1| GG10986 [Drosophila erecta]
719	1e-14	bromodomain-containing protein [Dictyostelium discoideum AX4] >gi|74858341|sp|Q55C84.1|Y0170_DICDI RecName: Full=Bromodomain-containing protein DDB_G0270170 >gi|60474498|gb|EAL72435.1| bromodomain-containing protein [Dictyostelium discoideum AX4]
720	3e-15	vesicular amine transporter [Schistosoma mansoni]
721	5e-75	GJ20058 [Drosophila virilis] >gi|194145505|gb|EDW61901.1| GJ20058 [Drosophila virilis]
722	4e-08	GK21397 [Drosophila willistoni] >gi|194159526|gb|EDW74427.1| GK21397 [Drosophila willistoni]
724	9e-26	phenylalanyl-tRNA synthetase [Glossina morsitans morsitans]
725	3e-06	GD20901 [Drosophila simulans] >gi|194200265|gb|EDX13841.1| GD20901 [Drosophila simulans]
726	2e-35	GG18823 [Drosophila erecta] >gi|190648711|gb|EDV45989.1| GG18823 [Drosophila erecta]
728	3e-39	GH20174 [Drosophila grimshawi] >gi|193903068|gb|EDW01935.1| GH20174 [Drosophila grimshawi]
731	5e-48	PREDICTED: polydom [Bos taurus]
732	1e-119	GA26934 [Drosophila pseudoobscura pseudoobscura] >gi|198130670|gb|EDY67486.1| GA26934 [Drosophila pseudoobscura pseudoobscura]
734	3e-30	GK11135 [Drosophila willistoni] >gi|194166337|gb|EDW81238.1| GK11135 [Drosophila willistoni]
735	1e-53	GA15769 [Drosophila pseudoobscura pseudoobscura] >gi|54636753|gb|EAL26156.1| GA15769 [Drosophila pseudoobscura pseudoobscura]
736	0	dentin sialophosphoprotein precursor [Trichomonas vaginalis G3]
737	1e-116	GI23905 [Drosophila mojavensis] >gi|193914926|gb|EDW13793.1| GI23905 [Drosophila mojavensis]
738	1e-118	GI11945 [Drosophila mojavensis] >gi|193906515|gb|EDW05382.1| GI11945 [Drosophila mojavensis]
744	1e-147	GI18140 [Drosophila mojavensis] >gi|193914439|gb|EDW13306.1| GI18140 [Drosophila mojavensis]
746	6e-13	GJ19164 [Drosophila virilis] >gi|194149563|gb|EDW65254.1| GJ19164 [Drosophila virilis]
747	1e-154	GG20599 [Drosophila erecta] >gi|190658552|gb|EDV55765.1| GG20599 [Drosophila erecta]
749	1e-101	proteophosphoglycan ppg4 [Leishmania braziliensis MHOM/BR/75/M2904] >gi|134065503|emb|CAM43270.1| proteophosphoglycan ppg4 [Leishmania braziliensis]
750	7e-22	GH17953 [Drosophila grimshawi] >gi|193895878|gb|EDV94744.1| GH17953 [Drosophila grimshawi]
752	3e-14	GJ17893 [Drosophila virilis] >gi|194141470|gb|EDW57889.1| GJ17893 [Drosophila virilis]
753	2e-06	PREDICTED: similar to Y46B2A.2, partial [Hydra magnipapillata]
754	6e-44	GK20836 [Drosophila willistoni] >gi|194157372|gb|EDW72273.1| GK20836 [Drosophila willistoni]
755	9e-42	CG4238, isoform D [Drosophila melanogaster] >gi|272406859|gb|AAF51314.2| CG4238, isoform D [Drosophila melanogaster]
756	2e-60	GH24147 [Drosophila grimshawi] >gi|193893391|gb|EDV92257.1| GH24147 [Drosophila grimshawi]
757	5e-26	threonine synthase [Polysphondylium pallidum PN500]
758	1e-93	lanthionine synthetase C-like protein 1 [Glossina morsitans morsitans]
759	5e-27	GI24542 [Drosophila mojavensis] >gi|193916084|gb|EDW14951.1| GI24542 [Drosophila mojavensis]
761	1e-176	GE17035 [Drosophila yakuba] >gi|194187929|gb|EDX01513.1| GE17035 [Drosophila yakuba]
762	7e-86	SD15113p [Drosophila melanogaster]
763	2e-24	GJ18556 [Drosophila virilis] >gi|194141008|gb|EDW57434.1| GJ18556 [Drosophila virilis]
766	9e-20	GK12615 [Drosophila willistoni] >gi|194163869|gb|EDW78770.1| GK12615 [Drosophila willistoni]
768	9e-47	GJ18665 [Drosophila virilis] >gi|194150168|gb|EDW65859.1| GJ18665 [Drosophila virilis]
769	0	PREDICTED: similar to Calcineurin-binding protein cabin-1 (Calcineurin inhibitor) (CAIN) [Tribolium castaneum]
770	2e-24	GA19724 [Drosophila pseudoobscura pseudoobscura] >gi|198137398|gb|EAL26645.2| GA19724 [Drosophila pseudoobscura pseudoobscura]
774	3e-88	CG4542, isoform A [Drosophila melanogaster] >gi|221329742|ref|NP_001138170.1| CG4542, isoform B [Drosophila melanogaster] >gi|21263379|sp|Q9W3V8.1|ALG8_DROME RecName: Full=Probable dolichyl pyrophosphate Glc1Man9GlcNAc2 alpha-1,3-glucosyltransferase; Short=Dolichyl-P-Glc:Glc1Man9GlcNAc2-PP-dolichyl glucosyltransferase; AltName: Full=Asparagine-linked glycosylation protein 8 homolog >gi|7290759|gb…
776	1e-13	GI20274 [Drosophila mojavensis] >gi|193910149|gb|EDW09016.1| GI20274 [Drosophila mojavensis]
777	1e-135	U88 [Brugia malayi]
778	0	GL22598 [Drosophila persimilis] >gi|198467092|ref|XP_001354248.2| GA12606 [Drosophila pseudoobscura pseudoobscura] >gi|194108078|gb|EDW30121.1| GL22598 [Drosophila persimilis] >gi|198149505|gb|EAL31301.2| GA12606 [Drosophila pseudoobscura pseudoobscura]
780	1e-144	PREDICTED: similar to juvenile hormone acid methyltransferase CG17330-PA [Apis mellifera]
781	7e-57	GE21922 [Drosophila yakuba] >gi|194180723|gb|EDW94334.1| GE21922 [Drosophila yakuba]
782	9e-76	GK14128 [Drosophila willistoni] >gi|194169542|gb|EDW84443.1| GK14128 [Drosophila willistoni]
783	4e-22	GA17298 [Drosophila pseudoobscura pseudoobscura] >gi|198138170|gb|EAL33555.2| GA17298 [Drosophila pseudoobscura pseudoobscura]
784	1e-122	S-adenosylmethionine synthase isoform type-1 [Rattus norvegicus] >gi|10835631|pdb|1QM4|A Chain A, Methionine Adenosyltransferase Complexed With A L- Methionine Analogous >gi|10835632|pdb|1QM4|B Chain B, Methionine Adenosyltransferase Complexed With A L- Methionine Analogous >gi|34810716|pdb|1O90|A Chain A, Methionine Adenosyltransferase Complexed With A L- Methionine Analogous >gi|34810717|pdb|1O…
786	0	GI13448 [Drosophila mojavensis] >gi|193919970|gb|EDW18837.1| GI13448 [Drosophila mojavensis]
787	1e-33	GI21809 [Drosophila mojavensis] >gi|193914210|gb|EDW13077.1| GI21809 [Drosophila mojavensis]
788	0	Ubiquitin [Lepeophtheirus salmonis] >gi|290462695|gb|ADD24395.1| Ubiquitin [Lepeophtheirus salmonis]
791	2e-98	GI16174 [Drosophila mojavensis] >gi|193907115|gb|EDW05982.1| GI16174 [Drosophila mojavensis]
792	5e-77	GI22354 [Drosophila mojavensis] >gi|193917336|gb|EDW16203.1| GI22354 [Drosophila mojavensis]
794	1e-07	GL20598 [Drosophila persimilis] >gi|194102934|gb|EDW24977.1| GL20598 [Drosophila persimilis]
795	7e-20	GK13410 [Drosophila willistoni] >gi|194169045|gb|EDW83946.1| GK13410 [Drosophila willistoni]
797	4e-46	myosin vii [Aedes aegypti] >gi|122095550|sp|Q17LW0.1|MYO7A_AEDAE RecName: Full=Myosin-VIIa; AltName: Full=Protein crinkled >gi|108883486|gb|EAT47711.1| myosin vii [Aedes aegypti]
798	4e-23	pyruvate decarboxylase isozyme 1 [Cryptosporidium muris RN66]
800	1e-53	GJ23569 [Drosophila virilis] >gi|194151095|gb|EDW66529.1| GJ23569 [Drosophila virilis]
802	8e-60	GK17192 [Drosophila willistoni] >gi|194157880|gb|EDW72781.1| GK17192 [Drosophila willistoni]
803	3e-23	GF14659 [Drosophila ananassae] >gi|190615687|gb|EDV31211.1| GF14659 [Drosophila ananassae]
804	5e-07	GF13116 [Drosophila ananassae] >gi|190621232|gb|EDV36756.1| GF13116 [Drosophila ananassae]
806	2e-24	GA17455 [Drosophila pseudoobscura pseudoobscura] >gi|198145305|gb|EAL32289.2| GA17455 [Drosophila pseudoobscura pseudoobscura]
809	2e-06	GH20603 [Drosophila grimshawi] >gi|193902297|gb|EDW01164.1| GH20603 [Drosophila grimshawi]
810	3e-20	GA10328 [Drosophila pseudoobscura pseudoobscura] >gi|198139490|gb|EAL32802.2| GA10328 [Drosophila pseudoobscura pseudoobscura]
811	1e-109	GJ16739 [Drosophila virilis] >gi|194146597|gb|EDW62316.1| GJ16739 [Drosophila virilis]
812	1e-44	GI10434 [Drosophila mojavensis] >gi|193917400|gb|EDW16267.1| GI10434 [Drosophila mojavensis]
813	7e-74	GE16461 [Drosophila yakuba] >gi|194187431|gb|EDX01015.1| GE16461 [Drosophila yakuba]
814	4e-29	PREDICTED: similar to BEL12_AG transposon polyprotein [Acyrthosiphon pisum]
815	2e-18	RNA polymerase II transcription initiation [Glossina morsitans morsitans]
817	9e-21	GI20198 [Drosophila mojavensis] >gi|193910008|gb|EDW08875.1| GI20198 [Drosophila mojavensis]
818	2e-17	GL11492 [Drosophila persimilis] >gi|198457454|ref|XP_001360675.2| GA13478 [Drosophila pseudoobscura pseudoobscura] >gi|194110115|gb|EDW32158.1| GL11492 [Drosophila persimilis] >gi|198135985|gb|EAL25250.2| GA13478 [Drosophila pseudoobscura pseudoobscura]
819	1e-118	GM23718 [Drosophila sechellia] >gi|194122495|gb|EDW44538.1| GM23718 [Drosophila sechellia]
820	1e-70	GK21671 [Drosophila willistoni] >gi|194159035|gb|EDW73936.1| GK21671 [Drosophila willistoni]
822	1e-100	Calcium/calmodulin-dependent protein kinase, isoform F [Drosophila melanogaster] >gi|272477094|gb|ACZ94977.1| Calcium/calmodulin-dependent protein kinase, isoform F [Drosophila melanogaster]
823	8e-37	small zinc finger-like protein [Ciona intestinalis] >gi|5107178|gb|AAD40001.1|AF150095_1 small zinc finger-like protein [Ciona intestinalis]
825	1e-118	60S ribosomal protein L4 [Xenopus (Silurana) tropicalis] >gi|89266823|emb|CAJ83407.1| ribosomal protein L4 [Xenopus tropicalis] >gi|189442539|gb|AAI67741.1| Unknown (protein for MGC:186651) [Xenopus (Silurana) tropicalis] >gi|197246565|gb|AAI68597.1| Unknown (protein for MGC:185639) [Xenopus (Silurana) tropicalis]
826	1e-06	PREDICTED: similar to gag-pol polyprotein [Nasonia vitripennis]
829	9e-10	GH21147 [Drosophila grimshawi] >gi|193902044|gb|EDW00911.1| GH21147 [Drosophila grimshawi]
830	2e-26	GH13362 [Drosophila grimshawi] >gi|193900004|gb|EDV98870.1| GH13362 [Drosophila grimshawi]
832	1e-13	GE21760 [Drosophila yakuba] >gi|194180422|gb|EDW94033.1| GE21760 [Drosophila yakuba]
833	6e-66	tay bridge [Drosophila melanogaster] >gi|21428466|gb|AAM49893.1| LD22609p [Drosophila melanogaster] >gi|45446991|gb|AAF48533.3| tay bridge [Drosophila melanogaster]
834	0	GL20040 [Drosophila persimilis] >gi|194112934|gb|EDW34977.1| GL20040 [Drosophila persimilis]
835	2e-68	CG6683 [Drosophila melanogaster] >gi|7295082|gb|AAF50408.1| CG6683 [Drosophila melanogaster] >gi|16768836|gb|AAL28637.1| LD07728p [Drosophila melanogaster] >gi|220942668|gb|ACL83877.1| CG6683-PA [synthetic construct] >gi|220952960|gb|ACL89023.1| CG6683-PA [synthetic construct]
837	9e-23	GJ14041 [Drosophila virilis] >gi|194155725|gb|EDW70909.1| GJ14041 [Drosophila virilis]
840	4e-19	GL22861 [Drosophila persimilis] >gi|194107477|gb|EDW29520.1| GL22861 [Drosophila persimilis]
841	1e-102	GJ18719 [Drosophila virilis] >gi|194150072|gb|EDW65763.1| GJ18719 [Drosophila virilis]
842	0	GI17195 [Drosophila mojavensis] >gi|193912673|gb|EDW11540.1| GI17195 [Drosophila mojavensis]
843	8e-08	GF14645 [Drosophila ananassae] >gi|190615717|gb|EDV31241.1| GF14645 [Drosophila ananassae]
846	3e-26	GI18628 [Drosophila mojavensis] >gi|193911396|gb|EDW10263.1| GI18628 [Drosophila mojavensis]
848	1e-53	sodium-bile acid cotransporter [Aedes aegypti] >gi|108871160|gb|EAT35385.1| sodium-bile acid cotransporter [Aedes aegypti]
849	0	GJ20094 [Drosophila virilis] >gi|194145443|gb|EDW61839.1| GJ20094 [Drosophila virilis]
850	0	GF10192 [Drosophila ananassae] >gi|190624262|gb|EDV39786.1| GF10192 [Drosophila ananassae]
851	0	GA14221 [Drosophila pseudoobscura pseudoobscura] >gi|54645129|gb|EAL33869.1| GA14221 [Drosophila pseudoobscura pseudoobscura]
852	3e-38	GH14300 [Drosophila grimshawi] >gi|193891880|gb|EDV90746.1| GH14300 [Drosophila grimshawi]
853	3e-20	60S ribosomal protein l36 [Leishmania braziliensis MHOM/BR/75/M2904]
854	8e-24	GJ16511 [Drosophila virilis] >gi|194146911|gb|EDW62630.1| GJ16511 [Drosophila virilis]
855	1e-145	GF17255 [Drosophila ananassae] >gi|190626392|gb|EDV41916.1| GF17255 [Drosophila ananassae]
859	6e-58	GK25183 [Drosophila willistoni] >gi|194167431|gb|EDW82332.1| GK25183 [Drosophila willistoni]
861	5e-19	GJ17662 [Drosophila virilis] >gi|194149102|gb|EDW64800.1| GJ17662 [Drosophila virilis]
862	4e-34	GI24349 [Drosophila mojavensis] >gi|193915742|gb|EDW14609.1| GI24349 [Drosophila mojavensis]
863	6e-29	GJ16511 [Drosophila virilis] >gi|194146911|gb|EDW62630.1| GJ16511 [Drosophila virilis]
864	9e-44	GK20341 [Drosophila willistoni] >gi|194164670|gb|EDW79571.1| GK20341 [Drosophila willistoni]
866	8e-06	GF24876 [Drosophila ananassae] >gi|190623149|gb|EDV38673.1| GF24876 [Drosophila ananassae]
871	7e-56	GA16935 [Drosophila pseudoobscura pseudoobscura] >gi|198150201|gb|EAL31187.2| GA16935 [Drosophila pseudoobscura pseudoobscura]
872	1e-158	GA21256 [Drosophila pseudoobscura pseudoobscura] >gi|198139182|gb|EAL33145.2| GA21256 [Drosophila pseudoobscura pseudoobscura]
878	9e-06	40S ribosomal protein S15 [Leishmania infantum JPCM5] >gi|146086507|ref|XP_001465565.1| 40S ribosomal protein S15 [Leishmania infantum JPCM5]
883	4e-23	GJ24312 [Drosophila virilis] >gi|194152289|gb|EDW67723.1| GJ24312 [Drosophila virilis]
884	4e-98	GK20421 [Drosophila willistoni] >gi|194164525|gb|EDW79426.1| GK20421 [Drosophila willistoni]
886	1e-40	RapGAP/RanGAP domain-containing protein [Dictyostelium discoideum AX4] >gi|60469248|gb|EAL67243.1| RapGAP/RanGAP domain-containing protein [Dictyostelium discoideum AX4]
888	5e-11	hepatocyte nuclear factor 4, isoform D [Drosophila melanogaster] >gi|157400121|gb|ABV53653.1| hepatocyte nuclear factor 4, isoform D [Drosophila melanogaster]
889	4e-97	GK25126 [Drosophila willistoni] >gi|194167547|gb|EDW82448.1| GK25126 [Drosophila willistoni]
892	2e-10	GK25837 [Drosophila willistoni] >gi|194167587|gb|EDW82488.1| GK25837 [Drosophila willistoni]
894	2e-56	PREDICTED: similar to CG9977-PA [Nasonia vitripennis]
895	5e-10	GK12819 [Drosophila willistoni] >gi|194170131|gb|EDW85032.1| GK12819 [Drosophila willistoni]
897	5e-80	RT01127p [Drosophila melanogaster]
901	2e-21	GF15683 [Drosophila ananassae] >gi|190616631|gb|EDV32155.1| GF15683 [Drosophila ananassae]
902	3e-34	GH21389 [Drosophila grimshawi] >gi|193902482|gb|EDW01349.1| GH21389 [Drosophila grimshawi]
903	2e-17	GA16337 [Drosophila pseudoobscura pseudoobscura] >gi|198137776|gb|EAL34484.2| GA16337 [Drosophila pseudoobscura pseudoobscura]
905	4e-30	AGAP010380-PA [Anopheles gambiae str. PEST] >gi|157018411|gb|EAL41036.3| AGAP010380-PA [Anopheles gambiae str. PEST]
907	1e-07	GG18715 [Drosophila erecta] >gi|190648542|gb|EDV45820.1| GG18715 [Drosophila erecta]
912	3e-20	GK15168 [Drosophila willistoni] >gi|194171517|gb|EDW86418.1| GK15168 [Drosophila willistoni]
913	5e-08	GH18087 [Drosophila grimshawi] >gi|193894941|gb|EDV93807.1| GH18087 [Drosophila grimshawi]
915	1e-134	GF17453 [Drosophila ananassae] >gi|190626025|gb|EDV41549.1| GF17453 [Drosophila ananassae]
919	8e-06	GI19611 [Drosophila mojavensis] >gi|193909511|gb|EDW08378.1| GI19611 [Drosophila mojavensis]
920	1e-71	PREDICTED: similar to GF20795, partial [Hydra magnipapillata]
926	6e-27	GA28253 [Drosophila pseudoobscura pseudoobscura] >gi|198151366|gb|EDY74187.1| GA28253 [Drosophila pseudoobscura pseudoobscura]
928	2e-09	PREDICTED: inosine-5'-monophosphate dehydrogenase 2-like isoform 1 [Pongo abelii]
929	0	cGMP-dependent protein kinase [Culex quinquefasciatus] >gi|167882011|gb|EDS45394.1| cGMP-dependent protein kinase [Culex quinquefasciatus]
929	2e-16	uncharacterized conserved protein [Glossina morsitans morsitans]
931	0	GK14076 [Drosophila willistoni] >gi|194169421|gb|EDW84322.1| GK14076 [Drosophila willistoni]
932	2e-33	myelin expression factor 2 isoform 1 [Mus musculus] >gi|62900726|sp|Q8C854.1|MYEF2_MOUSE RecName: Full=Myelin expression factor 2; Short=MyEF-2; Short=MEF-2
937	4e-33	GF20904 [Drosophila ananassae] >gi|190619020|gb|EDV34544.1| GF20904 [Drosophila ananassae]
941	3e-06	GE17402 [Drosophila yakuba] >gi|194188571|gb|EDX02155.1| GE17402 [Drosophila yakuba]
942	2e-22	GK12050 [Drosophila willistoni] >gi|194166510|gb|EDW81411.1| GK12050 [Drosophila willistoni]
943	1e-27	GH20297 [Drosophila grimshawi] >gi|193895453|gb|EDV94319.1| GH20297 [Drosophila grimshawi]
945	2e-14	GI12152 [Drosophila mojavensis] >gi|193919452|gb|EDW18319.1| GI12152 [Drosophila mojavensis]
946	1e-32	PREDICTED: similar to serine/threonine-protein kinase, putative, partial [Homo sapiens]
947	2e-06	GH14457 [Drosophila grimshawi] >gi|193898995|gb|EDV97861.1| GH14457 [Drosophila grimshawi]
948	9e-14	GH11860 [Drosophila grimshawi] >gi|193901579|gb|EDW00446.1| GH11860 [Drosophila grimshawi]
950	9e-06	GI11584 [Drosophila mojavensis] >gi|193920455|gb|EDW19322.1| GI11584 [Drosophila mojavensis]
952	5e-63	GK18310 [Drosophila willistoni] >gi|194162573|gb|EDW77474.1| GK18310 [Drosophila willistoni]
960	2e-06	GA11046 [Drosophila pseudoobscura pseudoobscura] >gi|198131361|gb|EAL27404.2| GA11046 [Drosophila pseudoobscura pseudoobscura]
963	2e-16	GJ23359 [Drosophila virilis] >gi|194151484|gb|EDW66918.1| GJ23359 [Drosophila virilis]
964	6e-62	GH20456 [Drosophila grimshawi] >gi|193902567|gb|EDW01434.1| GH20456 [Drosophila grimshawi]
970	4e-24	GA24138 [Drosophila pseudoobscura pseudoobscura] >gi|198137150|gb|EDY69469.1| GA24138 [Drosophila pseudoobscura pseudoobscura]
977	7e-10	GK16661 [Drosophila willistoni] >gi|194158511|gb|EDW73412.1| GK16661 [Drosophila willistoni]
982	6e-93	hypothetical protein [Monosiga brevicollis MX1] >gi|163779477|gb|EDQ93091.1| predicted protein [Monosiga brevicollis MX1]
983	1e-19	PREDICTED: mucin 2, partial [Bos taurus]
988	4e-39	ORF [Drosophila melanogaster]
989	4e-80	GI21456 [Drosophila mojavensis] >gi|193907684|gb|EDW06551.1| GI21456 [Drosophila mojavensis]
993	3e-31	RecName: Full=Alpha,alpha-trehalose-phosphate synthase [UDP-forming] A; AltName: Full=Trehalose-6-phosphate synthase A; AltName: Full=UDP-glucose-glucosephosphate glucosyltransferase A
996	7e-12	GJ11327 [Drosophila virilis] >gi|194155649|gb|EDW70833.1| GJ11327 [Drosophila virilis]
998	2e-10	GI12705 [Drosophila mojavensis] >gi|193918636|gb|EDW17503.1| GI12705 [Drosophila mojavensis]
1004	3e-26	GK21937 [Drosophila willistoni] >gi|194159574|gb|EDW74475.1| GK21937 [Drosophila willistoni]
1006	1e-91	GJ17250 [Drosophila virilis] >gi|194148350|gb|EDW64048.1| GJ17250 [Drosophila virilis]
1011	5e-07	GI12940 [Drosophila mojavensis] >gi|193919031|gb|EDW17898.1| GI12940 [Drosophila mojavensis]
1012	8e-09	CG4053 [Drosophila melanogaster] >gi|7300230|gb|AAF55394.1| CG4053 [Drosophila melanogaster]
1015	5e-13	GJ10821 [Drosophila virilis] >gi|194142934|gb|EDW59337.1| GJ10821 [Drosophila virilis]
1016	1e-142	GJ13138 [Drosophila virilis] >gi|194154054|gb|EDW69238.1| GJ13138 [Drosophila virilis]
1018	2e-96	GD11003 [Drosophila simulans] >gi|194193429|gb|EDX07005.1| GD11003 [Drosophila simulans]
1022	8e-22	GK19445 [Drosophila willistoni] >gi|194159002|gb|EDW73903.1| GK19445 [Drosophila willistoni]
1023	7e-34	dihydropyrimidine dehydrogenase [Aedes aegypti] >gi|108869301|gb|EAT33526.1| dihydropyrimidine dehydrogenase [Aedes aegypti]
1025	8e-11	GF14751 [Drosophila ananassae] >gi|190615490|gb|EDV31014.1| GF14751 [Drosophila ananassae]
1028	2e-12	GL17928 [Drosophila persimilis] >gi|194108217|gb|EDW30260.1| GL17928 [Drosophila persimilis]
1030	8e-49	GH12056 [Drosophila grimshawi] >gi|193901195|gb|EDW00062.1| GH12056 [Drosophila grimshawi]
1032	0	GH14702 [Drosophila grimshawi] >gi|193892448|gb|EDV91314.1| GH14702 [Drosophila grimshawi]
1035	3e-07	GJ10078 [Drosophila virilis] >gi|194148321|gb|EDW64019.1| GJ10078 [Drosophila virilis]
1038	7e-18	GK11801 [Drosophila willistoni] >gi|194164071|gb|EDW78972.1| GK11801 [Drosophila willistoni]
1039	0	ird5 [Ceratitis capitata]
1041	1e-104	GI24630 [Drosophila mojavensis] >gi|193916231|gb|EDW15098.1| GI24630 [Drosophila mojavensis]
1053	1e-17	GI21200 [Drosophila mojavensis] >gi|193911751|gb|EDW10618.1| GI21200 [Drosophila mojavensis]
1059	7e-12	cytochrome p450-like protein [Trypanosoma cruzi strain CL Brener]
1060	0	GI11401 [Drosophila mojavensis] >gi|193920791|gb|EDW19658.1| GI11401 [Drosophila mojavensis]
1067	5e-16	GG20802 [Drosophila erecta] >gi|190658196|gb|EDV55409.1| GG20802 [Drosophila erecta]
1068	4e-59	GE23429 [Drosophila yakuba] >gi|194185425|gb|EDW99036.1| GE23429 [Drosophila yakuba]
1069	7e-09	GF24227 [Drosophila ananassae] >gi|190624387|gb|EDV39911.1| GF24227 [Drosophila ananassae]
1071	9e-60	GH11346 [Drosophila grimshawi] >gi|193904769|gb|EDW03636.1| GH11346 [Drosophila grimshawi]
1075	8e-29	GD10294 [Drosophila simulans] >gi|194192353|gb|EDX05929.1| GD10294 [Drosophila simulans]
1077	4e-46	asense [Ceratitis capitata]
1079	6e-11	GG20507 [Drosophila erecta] >gi|190658719|gb|EDV55932.1| GG20507 [Drosophila erecta]
1080	7e-29	UTP--glucose-1-phosphate uridylyltransferase [Lepeophtheirus salmonis]
1085	5e-07	GL19813 [Drosophila persimilis] >gi|198468182|ref|XP_001354633.2| GA14059 [Drosophila pseudoobscura pseudoobscura] >gi|194105765|gb|EDW27808.1| GL19813 [Drosophila persimilis] >gi|198146292|gb|EAL31688.2| GA14059 [Drosophila pseudoobscura pseudoobscura]
1089	2e-61	GM26857 [Drosophila sechellia] >gi|194127404|gb|EDW49447.1| GM26857 [Drosophila sechellia]
1092	4e-08	GK17098 [Drosophila willistoni] >gi|194157719|gb|EDW72620.1| GK17098 [Drosophila willistoni]
1094	6e-63	GF11430 [Drosophila ananassae] >gi|190621881|gb|EDV37405.1| GF11430 [Drosophila ananassae]
1095	1e-12	GH22347 [Drosophila grimshawi] >gi|193899683|gb|EDV98549.1| GH22347 [Drosophila grimshawi]
1097	2e-20	GI17029 [Drosophila mojavensis] >gi|193912349|gb|EDW11216.1| GI17029 [Drosophila mojavensis]
1100	1e-102	AGAP009021-PA [Anopheles gambiae str. PEST] >gi|157013655|gb|EAA15146.4| AGAP009021-PA [Anopheles gambiae str. PEST]
1103	5e-29	GK11483 [Drosophila willistoni] >gi|194164016|gb|EDW78917.1| GK11483 [Drosophila willistoni]
1104	1e-100	GH13619 [Drosophila grimshawi] >gi|193900121|gb|EDV98987.1| GH13619 [Drosophila grimshawi]
1105	4e-08	GJ14029 [Drosophila virilis] >gi|194155701|gb|EDW70885.1| GJ14029 [Drosophila virilis]
1107	9e-10	GI14763 [Drosophila mojavensis] >gi|193908747|gb|EDW07614.1| GI14763 [Drosophila mojavensis]
1112	7e-13	GK17904 [Drosophila willistoni] >gi|194164760|gb|EDW79661.1| GK17904 [Drosophila willistoni]
1113	6e-55	GH20145 [Drosophila grimshawi] >gi|193903131|gb|EDW01998.1| GH20145 [Drosophila grimshawi]
1115	2e-29	GJ14326 [Drosophila virilis] >gi|194141970|gb|EDW58378.1| GJ14326 [Drosophila virilis]
1122	3e-13	GF22236 [Drosophila ananassae] >gi|190617319|gb|EDV32843.1| GF22236 [Drosophila ananassae]
1123	5e-31	GA12935 [Drosophila pseudoobscura pseudoobscura] >gi|198131545|gb|EAL27560.2| GA12935 [Drosophila pseudoobscura pseudoobscura]
1128	0	GK18391 [Drosophila willistoni] >gi|194170327|gb|EDW85228.1| GK18391 [Drosophila willistoni]
1131	1e-127	hypothetical protein TcasGA2_TC002228 [Tribolium castaneum]
1132	2e-08	GJ19769 [Drosophila virilis] >gi|194156244|gb|EDW71428.1| GJ19769 [Drosophila virilis]
1133	3e-48	GK23204 [Drosophila willistoni] >gi|194170777|gb|EDW85678.1| GK23204 [Drosophila willistoni]
1134	1e-110	GI10500 [Drosophila mojavensis] >gi|193917508|gb|EDW16375.1| GI10500 [Drosophila mojavensis]
1136	0	GK24286 [Drosophila willistoni] >gi|194163026|gb|EDW77927.1| GK24286 [Drosophila willistoni]
1137	2e-15	GF23566 [Drosophila ananassae] >gi|190625625|gb|EDV41149.1| GF23566 [Drosophila ananassae]
1138	1e-138	AGAP012165-PA [Anopheles gambiae str. PEST] >gi|157013165|gb|EAA43295.4| AGAP012165-PA [Anopheles gambiae str. PEST]
1139	0	GJ21488 [Drosophila virilis] >gi|194144050|gb|EDW60446.1| GJ21488 [Drosophila virilis]
1141	8e-16	GJ11402 [Drosophila virilis] >gi|194155505|gb|EDW70689.1| GJ11402 [Drosophila virilis]
1142	5e-09	40S ribosomal protein S4 [Gallus gallus] >gi|1350995|sp|P47836.2|RS4_CHICK RecName: Full=40S ribosomal protein S4 >gi|402296|gb|AAB59946.1| ribosomal protein S4 [Gallus gallus]
1144	2e-20	GJ18543 [Drosophila virilis] >gi|194140986|gb|EDW57412.1| GJ18543 [Drosophila virilis]
1148	7e-15	GD16387 [Drosophila simulans] >gi|194203328|gb|EDX16904.1| GD16387 [Drosophila simulans]
1149	8e-25	GF24656 [Drosophila ananassae] >gi|190623590|gb|EDV39114.1| GF24656 [Drosophila ananassae]
1152	2e-13	GA24376 [Drosophila pseudoobscura pseudoobscura] >gi|198136140|gb|EDY69025.1| GA24376 [Drosophila pseudoobscura pseudoobscura]
1153	0	GG13475 [Drosophila erecta] >gi|190655005|gb|EDV52248.1| GG13475 [Drosophila erecta]
1155	1e-135	GJ11271 [Drosophila virilis] >gi|194155746|gb|EDW70930.1| GJ11271 [Drosophila virilis]
1159	2e-18	reverse transcriptase [Bombyx mori]
1160	6e-13	GE20818 [Drosophila yakuba] >gi|194179443|gb|EDW93054.1| GE20818 [Drosophila yakuba]
1162	1e-19	GE25764 [Drosophila yakuba] >gi|194182713|gb|EDW96324.1| GE25764 [Drosophila yakuba]
1166	6e-17	GG24778 [Drosophila erecta] >gi|190660132|gb|EDV57324.1| GG24778 [Drosophila erecta]
1168	4e-41	GA14794 [Drosophila pseudoobscura pseudoobscura] >gi|54643105|gb|EAL31849.1| GA14794 [Drosophila pseudoobscura pseudoobscura]
1172	8e-08	GJ22945 [Drosophila virilis] >gi|194152253|gb|EDW67687.1| GJ22945 [Drosophila virilis]
1175	4e-10	Tak1 [Drosophila simulans] >gi|194204893|gb|EDX18469.1| Tak1 [Drosophila simulans]
1176	8e-52	GK14361 [Drosophila willistoni] >gi|194169984|gb|EDW84885.1| GK14361 [Drosophila willistoni]
1177	2e-07	GJ23123 [Drosophila virilis] >gi|194151926|gb|EDW67360.1| GJ23123 [Drosophila virilis]
1178	4e-12	GI20398 [Drosophila mojavensis] >gi|193910349|gb|EDW09216.1| GI20398 [Drosophila mojavensis]
1181	4e-09	GD22729 [Drosophila simulans] >gi|194190080|gb|EDX03656.1| GD22729 [Drosophila simulans]
1183	2e-27	CG4998, isoform A [Drosophila melanogaster] >gi|21064337|gb|AAM29398.1| RE07247p [Drosophila melanogaster] >gi|23093335|gb|AAF49484.2| CG4998, isoform A [Drosophila melanogaster] >gi|220949032|gb|ACL87059.1| CG4998-PA [synthetic construct]
1184	4e-09	GK17104 [Drosophila willistoni] >gi|194157728|gb|EDW72629.1| GK17104 [Drosophila willistoni]
1185	1e-10	GJ24523 [Drosophila virilis] >gi|194152646|gb|EDW68080.1| GJ24523 [Drosophila virilis]
1187	5e-10	GI13960 [Drosophila mojavensis] >gi|193920913|gb|EDW19780.1| GI13960 [Drosophila mojavensis]
1189	2e-54	GE25847 [Drosophila yakuba] >gi|194182857|gb|EDW96468.1| GE25847 [Drosophila yakuba]
1193	1e-67	RecName: Full=Alpha,alpha-trehalose-phosphate synthase [UDP-forming] A; AltName: Full=Trehalose-6-phosphate synthase A; AltName: Full=UDP-glucose-glucosephosphate glucosyltransferase A
1195	9e-27	GI24297 [Drosophila mojavensis] >gi|193915634|gb|EDW14501.1| GI24297 [Drosophila mojavensis]
1196	2e-13	GH23889 [Drosophila grimshawi] >gi|193896190|gb|EDV95056.1| GH23889 [Drosophila grimshawi]
1197	8e-11	GI19481 [Drosophila mojavensis] >gi|193909739|gb|EDW08606.1| GI19481 [Drosophila mojavensis]
1198	6e-13	GI12539 [Drosophila mojavensis] >gi|193913054|gb|EDW11921.1| GI12539 [Drosophila mojavensis]
1199	5e-06	GH17370 [Drosophila grimshawi] >gi|193892438|gb|EDV91304.1| GH17370 [Drosophila grimshawi]
1201	5e-91	GF19382 [Drosophila ananassae] >gi|190623015|gb|EDV38539.1| GF19382 [Drosophila ananassae]
1207	5e-36	LD22666p [Drosophila melanogaster]
1209	2e-39	GM21112 [Drosophila sechellia] >gi|194125035|gb|EDW47078.1| GM21112 [Drosophila sechellia]
1213	5e-89	gustatory receptor candidate 19 [Tribolium castaneum] >gi|163716740|gb|ABY40594.1| gustatory receptor [Tribolium castaneum]
1214	2e-75	PREDICTED: similar to CG7065-PA [Apis mellifera]
1216	2e-37	ribosomal protein rpl36a [Arenicola marina]
1217	1e-07	GH21878 [Drosophila grimshawi] >gi|193896223|gb|EDV95089.1| GH21878 [Drosophila grimshawi]
1218	7e-51	GH03753p [Drosophila melanogaster]
1219	7e-09	GM22342 [Drosophila sechellia] >gi|194122267|gb|EDW44310.1| GM22342 [Drosophila sechellia]
1221	1e-92	GI14316 [Drosophila mojavensis] >gi|193909156|gb|EDW08023.1| GI14316 [Drosophila mojavensis]
1226	5e-15	GH17618 [Drosophila grimshawi] >gi|193896492|gb|EDV95358.1| GH17618 [Drosophila grimshawi]
1227	2e-47	GL16572 [Drosophila persimilis] >gi|194117901|gb|EDW39944.1| GL16572 [Drosophila persimilis]
1228	1e-32	GJ13169 [Drosophila virilis] >gi|194154115|gb|EDW69299.1| GJ13169 [Drosophila virilis]
1230	2e-45	PREDICTED: similar to DNA polymerase v [Tribolium castaneum]
1232	4e-24	GA26226 [Drosophila pseudoobscura pseudoobscura] >gi|198132967|gb|EDY68506.1| GA26226 [Drosophila pseudoobscura pseudoobscura]
1233	4e-13	GF15197 [Drosophila ananassae] >gi|190615581|gb|EDV31105.1| GF15197 [Drosophila ananassae]
1235	1e-33	GI12834 [Drosophila mojavensis] >gi|193918857|gb|EDW17724.1| GI12834 [Drosophila mojavensis]
1236	2e-33	GA12346 [Drosophila pseudoobscura pseudoobscura] >gi|54635686|gb|EAL25089.1| GA12346 [Drosophila pseudoobscura pseudoobscura]
1237	2e-11	RNA polymerase C 37 kDa subunit III [Glossina morsitans morsitans]
1238	0	GJ10156 [Drosophila virilis] >gi|194143268|gb|EDW59671.1| GJ10156 [Drosophila virilis]
1239	5e-52	GG18676 [Drosophila erecta] >gi|190648473|gb|EDV45751.1| GG18676 [Drosophila erecta]
1241	8e-35	GE12548 [Drosophila yakuba] >gi|194176994|gb|EDW90605.1| GE12548 [Drosophila yakuba]
1243	2e-34	GK12899 [Drosophila willistoni] >gi|194169993|gb|EDW84894.1| GK12899 [Drosophila willistoni]
1248	3e-06	CG1888 [Drosophila melanogaster] >gi|7303884|gb|AAF58929.1| CG1888 [Drosophila melanogaster] >gi|21064631|gb|AAM29545.1| RE61424p [Drosophila melanogaster] >gi|220948654|gb|ACL86870.1| CG1888-PA [synthetic construct] >gi|220958118|gb|ACL91602.1| CG1888-PA [synthetic construct]
1250	6e-09	GF15007 [Drosophila ananassae] >gi|190615217|gb|EDV30741.1| GF15007 [Drosophila ananassae]
1251	3e-17	GI21006 [Drosophila mojavensis] >gi|193911439|gb|EDW10306.1| GI21006 [Drosophila mojavensis]
1252	1e-176	GD18284 [Drosophila simulans] >gi|194200668|gb|EDX14244.1| GD18284 [Drosophila simulans]
1256	1e-121	GF14427 [Drosophila ananassae] >gi|190616165|gb|EDV31689.1| GF14427 [Drosophila ananassae]
1258	6e-22	GJ17040 [Drosophila virilis] >gi|194147117|gb|EDW62836.1| GJ17040 [Drosophila virilis]
1259	1e-111	CG13604, isoform D [Drosophila melanogaster] >gi|158030366|gb|ABW08747.1| CG13604, isoform D [Drosophila melanogaster]
1260	1e-169	CG12582, isoform B [Drosophila melanogaster] >gi|23170551|gb|AAF52171.2| CG12582, isoform B [Drosophila melanogaster]
1264	5e-06	GK10744 [Drosophila willistoni] >gi|194157158|gb|EDW72059.1| GK10744 [Drosophila willistoni]
1266	6e-25	GJ24264 [Drosophila virilis] >gi|194152217|gb|EDW67651.1| GJ24264 [Drosophila virilis]
1268	5e-20	GI22853 [Drosophila mojavensis] >gi|193916437|gb|EDW15304.1| GI22853 [Drosophila mojavensis]
1270	1e-112	GH14532 [Drosophila grimshawi] >gi|193898862|gb|EDV97728.1| GH14532 [Drosophila grimshawi]
1272	9e-27	GK22244 [Drosophila willistoni] >gi|194162304|gb|EDW77205.1| GK22244 [Drosophila willistoni]
1276	3e-06	GK24342 [Drosophila willistoni] >gi|194162916|gb|EDW77817.1| GK24342 [Drosophila willistoni]
1279	4e-12	GF24480 [Drosophila ananassae] >gi|190623925|gb|EDV39449.1| GF24480 [Drosophila ananassae]
1281	1e-25	U88 [Brugia malayi]
1282	1e-165	GF24971 [Drosophila ananassae] >gi|190623258|gb|EDV38782.1| GF24971 [Drosophila ananassae]
1287	2e-16	immunoglobulin kappa light chain VLJ region [Homo sapiens]
1288	1e-17	GI22240 [Drosophila mojavensis] >gi|193917563|gb|EDW16430.1| GI22240 [Drosophila mojavensis]
1290	4e-13	GD11058 [Drosophila simulans] >gi|194193519|gb|EDX07095.1| GD11058 [Drosophila simulans]
1291	7e-48	GK25772 [Drosophila willistoni] >gi|194167475|gb|EDW82376.1| GK25772 [Drosophila willistoni]
1292	1e-11	GI21443 [Drosophila mojavensis] >gi|193907701|gb|EDW06568.1| GI21443 [Drosophila mojavensis]
1293	3e-82	GH20363 [Drosophila grimshawi] >gi|193902740|gb|EDW01607.1| GH20363 [Drosophila grimshawi]
1296	3e-06	GA25033 [Drosophila pseudoobscura pseudoobscura] >gi|198137050|gb|EDY69409.1| GA25033 [Drosophila pseudoobscura pseudoobscura]
1298	1e-16	GL10601 [Drosophila persimilis] >gi|194110088|gb|EDW32131.1| GL10601 [Drosophila persimilis]
1299	4e-16	GI19110 [Drosophila mojavensis] >gi|193910445|gb|EDW09312.1| GI19110 [Drosophila mojavensis]
1301	8e-08	GH15359 [Drosophila grimshawi] >gi|193897310|gb|EDV96176.1| GH15359 [Drosophila grimshawi]
1303	1e-09	GL19976 [Drosophila persimilis] >gi|194111296|gb|EDW33339.1| GL19976 [Drosophila persimilis]
1305	2e-35	5'-3' exoribonuclease [Dictyostelium discoideum AX4] >gi|60474374|gb|EAL72311.1| 5'-3' exoribonuclease [Dictyostelium discoideum AX4]
1310	1e-67	GA16842 [Drosophila pseudoobscura pseudoobscura] >gi|198151572|gb|EAL30615.2| GA16842 [Drosophila pseudoobscura pseudoobscura]
1312	3e-26	GD12867 [Drosophila simulans] >gi|194196378|gb|EDX09954.1| GD12867 [Drosophila simulans]
1320	0	GG22386 [Drosophila erecta] >gi|190658753|gb|EDV55966.1| GG22386 [Drosophila erecta]
1321	2e-38	GG23441 [Drosophila erecta] >gi|190662174|gb|EDV59366.1| GG23441 [Drosophila erecta]
1322	1e-35	GK25125 [Drosophila willistoni] >gi|194167551|gb|EDW82452.1| GK25125 [Drosophila willistoni]
1326	8e-20	GA10819 [Drosophila pseudoobscura pseudoobscura] >gi|198146437|gb|EAL31780.2| GA10819 [Drosophila pseudoobscura pseudoobscura]
1330	4e-71	GK16460 [Drosophila willistoni] >gi|194163584|gb|EDW78485.1| GK16460 [Drosophila willistoni]
1331	3e-85	GI10504 [Drosophila mojavensis] >gi|193917517|gb|EDW16384.1| GI10504 [Drosophila mojavensis]
1333	0	GF17113 [Drosophila ananassae] >gi|190626707|gb|EDV42231.1| GF17113 [Drosophila ananassae]
1336	9e-13	GK17610 [Drosophila willistoni] >gi|194171444|gb|EDW86345.1| GK17610 [Drosophila willistoni]
1340	4e-11	GF17224 [Drosophila ananassae] >gi|190626472|gb|EDV41996.1| GF17224 [Drosophila ananassae]
1344	1e-12	GE17108 [Drosophila yakuba] >gi|194188038|gb|EDX01622.1| GE17108 [Drosophila yakuba]
1345	5e-31	GA11270 [Drosophila pseudoobscura pseudoobscura] >gi|198132448|gb|EAL28422.2| GA11270 [Drosophila pseudoobscura pseudoobscura]
1346	1e-09	GJ11086 [Drosophila virilis] >gi|194143424|gb|EDW59827.1| GJ11086 [Drosophila virilis]
1347	1e-26	GJ23936 [Drosophila virilis] >gi|194151605|gb|EDW67039.1| GJ23936 [Drosophila virilis]
1355	4e-41	GJ21581 [Drosophila virilis] >gi|194144234|gb|EDW60630.1| GJ21581 [Drosophila virilis]
1358	7e-63	GG16776 [Drosophila erecta] >gi|190652529|gb|EDV49784.1| GG16776 [Drosophila erecta]
1359	2e-25	GF21758 [Drosophila ananassae] >gi|190622789|gb|EDV38313.1| GF21758 [Drosophila ananassae]
1361	3e-93	GL12676 [Drosophila persimilis] >gi|198455570|ref|XP_001360051.2| GA18338 [Drosophila pseudoobscura pseudoobscura] >gi|194116527|gb|EDW38570.1| GL12676 [Drosophila persimilis] >gi|198133302|gb|EAL29204.2| GA18338 [Drosophila pseudoobscura pseudoobscura]
1362	3e-40	309 kDa centrosomal protein [Drosophila melanogaster]
1364	3e-10	GL13148 [Drosophila persimilis] >gi|194116703|gb|EDW38746.1| GL13148 [Drosophila persimilis]
1365	1e-13	GE10947 [Drosophila yakuba] >gi|194185620|gb|EDW99231.1| GE10947 [Drosophila yakuba]
1366	6e-11	GE23447 [Drosophila yakuba] >gi|194185393|gb|EDW99004.1| GE23447 [Drosophila yakuba]
1367	1e-15	GA12846 [Drosophila pseudoobscura pseudoobscura] >gi|198146193|gb|EAL31628.2| GA12846 [Drosophila pseudoobscura pseudoobscura]
1369	3e-13	CG10426 [Drosophila melanogaster] >gi|7294594|gb|AAF49933.1| CG10426 [Drosophila melanogaster] >gi|21428624|gb|AAM49972.1| LP04371p [Drosophila melanogaster]
1370	5e-22	GE14975 [Drosophila yakuba] >gi|194186991|gb|EDX00575.1| GE14975 [Drosophila yakuba]
1371	6e-22	GK23962 [Drosophila willistoni] >gi|194160721|gb|EDW75622.1| GK23962 [Drosophila willistoni]
1377	0	GH24258 [Drosophila grimshawi] >gi|193893185|gb|EDV92051.1| GH24258 [Drosophila grimshawi]
1380	3e-20	GF11771 [Drosophila ananassae] >gi|190621276|gb|EDV36800.1| GF11771 [Drosophila ananassae]
1381	2e-24	GK25648 [Drosophila willistoni] >gi|194167253|gb|EDW82154.1| GK25648 [Drosophila willistoni]
1383	5e-16	GI14207 [Drosophila mojavensis] >gi|193918163|gb|EDW17030.1| GI14207 [Drosophila mojavensis]
1384	1e-89	differentiation-related protein 1 protein [Glossina morsitans morsitans]
1386	2e-20	GL21461 [Drosophila persimilis] >gi|194112606|gb|EDW34649.1| GL21461 [Drosophila persimilis]
1389	2e-60	GA19828 [Drosophila pseudoobscura pseudoobscura] >gi|198150366|gb|EAL29550.2| GA19828 [Drosophila pseudoobscura pseudoobscura]
1394	1e-134	GK13690 [Drosophila willistoni] >gi|194168688|gb|EDW83589.1| GK13690 [Drosophila willistoni]
1396	3e-14	GH16761 [Drosophila grimshawi] >gi|193898416|gb|EDV97282.1| GH16761 [Drosophila grimshawi]
1398	4e-64	GH18161 [Drosophila grimshawi] >gi|193894779|gb|EDV93645.1| GH18161 [Drosophila grimshawi]
1399	2e-18	GA26563 [Drosophila pseudoobscura pseudoobscura] >gi|198131756|gb|EDY67970.1| GA26563 [Drosophila pseudoobscura pseudoobscura]
1403	2e-10	GE15334 [Drosophila yakuba] >gi|194173685|gb|EDW87296.1| GE15334 [Drosophila yakuba]
1404	3e-88	GA25881 [Drosophila pseudoobscura pseudoobscura] >gi|198138062|gb|EDY69935.1| GA25881 [Drosophila pseudoobscura pseudoobscura]
1405	7e-19	GH15274 [Drosophila grimshawi] >gi|193897446|gb|EDV96312.1| GH15274 [Drosophila grimshawi]
1408	1e-120	GA11099 [Drosophila pseudoobscura pseudoobscura] >gi|223590099|sp|Q29DJ1.2|NKD_DROPS RecName: Full=Protein naked cuticle >gi|198151381|gb|EAL30423.2| GA11099 [Drosophila pseudoobscura pseudoobscura]
1413	4e-09	GK15730 [Drosophila willistoni] >gi|194159848|gb|EDW74749.1| GK15730 [Drosophila willistoni]
1414	2e-08	PREDICTED: similar to lachesin, putative [Nasonia vitripennis]
1415	1e-169	GI14411 [Drosophila mojavensis] >gi|193909077|gb|EDW07944.1| GI14411 [Drosophila mojavensis]
1420	7e-09	GL27171 [Drosophila persimilis] >gi|194106050|gb|EDW28093.1| GL27171 [Drosophila persimilis]
1425	4e-26	GJ17203 [Drosophila virilis] >gi|194148277|gb|EDW63975.1| GJ17203 [Drosophila virilis]
1426	5e-21	chitinase [Trichomonas vaginalis G3]
1427	1e-14	GA17592 [Drosophila pseudoobscura pseudoobscura] >gi|195162295|ref|XP_002021991.1| GL14402 [Drosophila persimilis] >gi|54643787|gb|EAL32530.1| GA17592 [Drosophila pseudoobscura pseudoobscura] >gi|194103889|gb|EDW25932.1| GL14402 [Drosophila persimilis]
1428	5e-10	GD18232 [Drosophila simulans] >gi|226707490|sp|B4QUC0.1|MOC2B_DROSI RecName: Full=Molybdopterin synthase catalytic subunit; AltName: Full=Molybdenum cofactor synthesis protein 2B; Short=MOCS2B; AltName: Full=Molybdenum cofactor synthesis protein 2 large subunit >gi|194200781|gb|EDX14357.1| GD18232 [Drosophila simulans]
1429	7e-58	GI24623 [Drosophila mojavensis] >gi|193916220|gb|EDW15087.1| GI24623 [Drosophila mojavensis]
1431	1e-16	GH21081 [Drosophila grimshawi] >gi|193901922|gb|EDW00789.1| GH21081 [Drosophila grimshawi]
1436	3e-20	GI16449 [Drosophila mojavensis] >gi|193907270|gb|EDW06137.1| GI16449 [Drosophila mojavensis]
1437	1e-59	GH11492 [Drosophila grimshawi] >gi|193905026|gb|EDW03893.1| GH11492 [Drosophila grimshawi]
1438	9e-68	GK17083 [Drosophila willistoni] >gi|194157715|gb|EDW72616.1| GK17083 [Drosophila willistoni]
1439	2e-87	GI22203 [Drosophila mojavensis] >gi|193914081|gb|EDW12948.1| GI22203 [Drosophila mojavensis]
1443	2e-21	GI20677 [Drosophila mojavensis] >gi|193910887|gb|EDW09754.1| GI20677 [Drosophila mojavensis]
1446	2e-21	GJ10824 [Drosophila virilis] >gi|194142939|gb|EDW59342.1| GJ10824 [Drosophila virilis]
1448	3e-13	GA21388 [Drosophila pseudoobscura pseudoobscura] >gi|198132443|gb|EAL28416.2| GA21388 [Drosophila pseudoobscura pseudoobscura]
1449	2e-19	GJ14786 [Drosophila virilis] >gi|194147676|gb|EDW63374.1| GJ14786 [Drosophila virilis]
1454	4e-07	GJ16081 [Drosophila virilis] >gi|194140631|gb|EDW57105.1| GJ16081 [Drosophila virilis]
1459	6e-11	GG17824 [Drosophila erecta] >gi|190649851|gb|EDV47129.1| GG17824 [Drosophila erecta]
1463	1e-44	GK12871 [Drosophila willistoni] >gi|194164305|gb|EDW79206.1| GK12871 [Drosophila willistoni]
1466	1e-103	GF23465 [Drosophila ananassae] >gi|190617725|gb|EDV33249.1| GF23465 [Drosophila ananassae]
1468	4e-69	GK18374 [Drosophila willistoni] >gi|194170365|gb|EDW85266.1| GK18374 [Drosophila willistoni]
1469	2e-28	GF19816 [Drosophila ananassae] >gi|190620683|gb|EDV36207.1| GF19816 [Drosophila ananassae]
1470	4e-21	glucose-6-phosphate 1-dehydrogenase [Callorhinchus callorynchus]
1474	4e-31	GI13116 [Drosophila mojavensis] >gi|193919347|gb|EDW18214.1| GI13116 [Drosophila mojavensis]
1475	0	GE23437 [Drosophila yakuba] >gi|194185410|gb|EDW99021.1| GE23437 [Drosophila yakuba]
1477	6e-61	GH17032 [Drosophila grimshawi] >gi|193898873|gb|EDV97739.1| GH17032 [Drosophila grimshawi]
1481	8e-06	GK15174 [Drosophila willistoni] >gi|194160977|gb|EDW75878.1| GK15174 [Drosophila willistoni]
1483	6e-27	GJ23774 [Drosophila virilis] >gi|194151320|gb|EDW66754.1| GJ23774 [Drosophila virilis]
1484	1e-20	GK14248 [Drosophila willistoni] >gi|194169786|gb|EDW84687.1| GK14248 [Drosophila willistoni]
1485	1e-117	GG23029 [Drosophila erecta] >gi|190659903|gb|EDV57116.1| GG23029 [Drosophila erecta]
1486	1e-28	GG23050 [Drosophila erecta] >gi|190662836|gb|EDV60026.1| GG23050 [Drosophila erecta]
1487	6e-19	GK22535 [Drosophila willistoni] >gi|194168119|gb|EDW83020.1| GK22535 [Drosophila willistoni]
1491	1e-128	GH24272 [Drosophila grimshawi] >gi|193893159|gb|EDV92025.1| GH24272 [Drosophila grimshawi]
1493	1e-156	GK23726 [Drosophila willistoni] >gi|194160712|gb|EDW75613.1| GK23726 [Drosophila willistoni]
1494	3e-98	3beta-hydroxysteroid dehydrogenase [Dictyostelium discoideum AX4] >gi|60468723|gb|EAL66725.1| 3beta-hydroxysteroid dehydrogenase [Dictyostelium discoideum AX4]
1500	2e-25	GH10845 [Drosophila grimshawi] >gi|193903919|gb|EDW02786.1| GH10845 [Drosophila grimshawi]
1501	3e-17	GL10555 [Drosophila persimilis] >gi|194110168|gb|EDW32211.1| GL10555 [Drosophila persimilis]
1502	1e-08	GK22516 [Drosophila willistoni] >gi|194168159|gb|EDW83060.1| GK22516 [Drosophila willistoni]
1504	3e-07	RecName: Full=Homeobox protein 5; Short=DdHbx-5
1509	2e-14	GK19847 [Drosophila willistoni] >gi|194161814|gb|EDW76715.1| GK19847 [Drosophila willistoni]
1515	1e-09	GF24513 [Drosophila ananassae] >gi|190623870|gb|EDV39394.1| GF24513 [Drosophila ananassae]
1516	2e-48	WD40 repeat protein [Glossina morsitans morsitans]
1519	4e-26	GI19597 [Drosophila mojavensis] >gi|193909538|gb|EDW08405.1| GI19597 [Drosophila mojavensis]
1522	1e-10	GL24581 [Drosophila persimilis] >gi|194111191|gb|EDW33234.1| GL24581 [Drosophila persimilis]
1528	4e-06	GA11746 [Drosophila pseudoobscura pseudoobscura] >gi|198146742|gb|EAL31985.2| GA11746 [Drosophila pseudoobscura pseudoobscura]
1529	1e-96	GE17443 [Drosophila yakuba] >gi|194188650|gb|EDX02234.1| GE17443 [Drosophila yakuba]
1535	2e-16	GJ19308 [Drosophila virilis] >gi|194149841|gb|EDW65532.1| GJ19308 [Drosophila virilis]
1536	1e-127	GH24603 [Drosophila grimshawi] >gi|193892993|gb|EDV91859.1| GH24603 [Drosophila grimshawi]
1538	0	GH14899 [Drosophila grimshawi] >gi|193898158|gb|EDV97024.1| GH14899 [Drosophila grimshawi]
1539	2e-14	GL23246 [Drosophila persimilis] >gi|194102666|gb|EDW24709.1| GL23246 [Drosophila persimilis]
1540	1e-83	GK16214 [Drosophila willistoni] >gi|194163469|gb|EDW78370.1| GK16214 [Drosophila willistoni]
1543	1e-178	GK17220 [Drosophila willistoni] >gi|194157938|gb|EDW72839.1| GK17220 [Drosophila willistoni]
1544	6e-06	GA20921 [Drosophila pseudoobscura pseudoobscura] >gi|195170491|ref|XP_002026046.1| GL10080 [Drosophila persimilis] >gi|54636982|gb|EAL26385.1| GA20921 [Drosophila pseudoobscura pseudoobscura] >gi|194110910|gb|EDW32953.1| GL10080 [Drosophila persimilis]
1546	2e-07	GI13006 [Drosophila mojavensis] >gi|193919156|gb|EDW18023.1| GI13006 [Drosophila mojavensis]
1550	5e-11	GK13336 [Drosophila willistoni] >gi|194164391|gb|EDW79292.1| GK13336 [Drosophila willistoni]
1551	1e-100	GA11305 [Drosophila pseudoobscura pseudoobscura] >gi|195157494|ref|XP_002019631.1| GL12110 [Drosophila persimilis] >gi|54639591|gb|EAL28993.1| GA11305 [Drosophila pseudoobscura pseudoobscura] >gi|194116222|gb|EDW38265.1| GL12110 [Drosophila persimilis]
1554	5e-31	GI15331 [Drosophila mojavensis] >gi|193907849|gb|EDW06716.1| GI15331 [Drosophila mojavensis]
1556	5e-09	GJ14876 [Drosophila virilis] >gi|194147342|gb|EDW63057.1| GJ14876 [Drosophila virilis]
1559	9e-08	sulfate transporter [Culex quinquefasciatus] >gi|167874070|gb|EDS37453.1| sulfate transporter [Culex quinquefasciatus]
1565	1e-116	GL21970 [Drosophila persimilis] >gi|194111866|gb|EDW33909.1| GL21970 [Drosophila persimilis]
1567	3e-25	GJ14376 [Drosophila virilis] >gi|194141932|gb|EDW58340.1| GJ14376 [Drosophila virilis]
1568	1e-44	GF14427 [Drosophila ananassae] >gi|190616165|gb|EDV31689.1| GF14427 [Drosophila ananassae]
1569	8e-24	GK21649 [Drosophila willistoni] >gi|194159034|gb|EDW73935.1| GK21649 [Drosophila willistoni]
1570	2e-15	RecName: Full=Probable serine/threonine-protein kinase clkA; AltName: Full=CDC2-like kinase A
1575	4e-36	GH24643 [Drosophila grimshawi] >gi|193893081|gb|EDV91947.1| GH24643 [Drosophila grimshawi]
1577	0	GI18925 [Drosophila mojavensis] >gi|193910784|gb|EDW09651.1| GI18925 [Drosophila mojavensis]
1578	1e-06	GI19571 [Drosophila mojavensis] >gi|193909585|gb|EDW08452.1| GI19571 [Drosophila mojavensis]
1580	6e-50	GJ24209 [Drosophila virilis] >gi|194152110|gb|EDW67544.1| GJ24209 [Drosophila virilis]
1584	1e-11	GF15158 [Drosophila ananassae] >gi|190615517|gb|EDV31041.1| GF15158 [Drosophila ananassae]
1590	1e-46	GK25342 [Drosophila willistoni] >gi|194167141|gb|EDW82042.1| GK25342 [Drosophila willistoni]
1591	7e-15	GF18924 [Drosophila ananassae] >gi|190628805|gb|EDV44329.1| GF18924 [Drosophila ananassae]
1592	2e-45	GI22475 [Drosophila mojavensis] >gi|193914023|gb|EDW12890.1| GI22475 [Drosophila mojavensis]
1597	1e-156	GF11852 [Drosophila ananassae] >gi|190621104|gb|EDV36628.1| GF11852 [Drosophila ananassae]
1603	2e-12	vacuolar H+-ATPase v0 sector accessory subunit S1 Ac45 [Glossina morsitans morsitans]
1606	6e-57	GF22985 [Drosophila ananassae] >gi|190614839|gb|EDV30363.1| GF22985 [Drosophila ananassae]
1607	1e-43	GJ11961 [Drosophila virilis] >gi|194154539|gb|EDW69723.1| GJ11961 [Drosophila virilis]
1608	7e-35	GNS1/SUR4 family protein [Dictyostelium discoideum AX4] >gi|74861299|sp|Q86JM5.1|Y2012_DICDI RecName: Full=Putative elongation of fatty acids protein DDB_G0272012 >gi|60473496|gb|EAL71440.1| GNS1/SUR4 family protein [Dictyostelium discoideum AX4]
1609	8e-79	GK22348 [Drosophila willistoni] >gi|194168475|gb|EDW83376.1| GK22348 [Drosophila willistoni]
1615	2e-14	GA18387 [Drosophila pseudoobscura pseudoobscura] >gi|198131181|gb|EAL27252.2| GA18387 [Drosophila pseudoobscura pseudoobscura]
1617	2e-17	GD13163 [Drosophila simulans] >gi|194195801|gb|EDX09377.1| GD13163 [Drosophila simulans]
1622	4e-15	CG12560 [Drosophila melanogaster] >gi|124248362|gb|ABM92801.1| IP09231p [Drosophila melanogaster] >gi|272406938|gb|AAF52589.2| CG12560 [Drosophila melanogaster]
1624	1e-09	ribosomal protein S9 [Xenopus laevis] >gi|27735416|gb|AAH41242.1| Rps9-prov protein [Xenopus laevis]
1626	1e-07	GI23592 [Drosophila mojavensis] >gi|193915111|gb|EDW13978.1| GI23592 [Drosophila mojavensis]
1627	1e-09	GF14251 [Drosophila ananassae] >gi|190616495|gb|EDV32019.1| GF14251 [Drosophila ananassae]
1629	1e-44	GH12751 [Drosophila grimshawi] >gi|193901363|gb|EDW00230.1| GH12751 [Drosophila grimshawi]
1630	1e-40	GL20239 [Drosophila persimilis] >gi|198461270|ref|XP_001361965.2| GA16437 [Drosophila pseudoobscura pseudoobscura] >gi|194111234|gb|EDW33277.1| GL20239 [Drosophila persimilis] >gi|198137289|gb|EAL26544.2| GA16437 [Drosophila pseudoobscura pseudoobscura]
1636	0	pros [Drosophila virilis] >gi|194151370|gb|EDW66804.1| pros [Drosophila virilis]
1640	3e-37	GK16344 [Drosophila willistoni] >gi|194163374|gb|EDW78275.1| GK16344 [Drosophila willistoni]
1642	3e-74	GI23951 [Drosophila mojavensis] >gi|193913718|gb|EDW12585.1| GI23951 [Drosophila mojavensis]
1648	0	GE17167 [Drosophila yakuba] >gi|194188153|gb|EDX01737.1| GE17167 [Drosophila yakuba]
1649	4e-17	GG16233 [Drosophila erecta] >gi|190655485|gb|EDV52728.1| GG16233 [Drosophila erecta]
1656	2e-10	GH13383 [Drosophila grimshawi] >gi|193899971|gb|EDV98837.1| GH13383 [Drosophila grimshawi]
1666	1e-17	GI20345 [Drosophila mojavensis] >gi|193910251|gb|EDW09118.1| GI20345 [Drosophila mojavensis]
1671	1e-13	GE12001 [Drosophila yakuba] >gi|194177963|gb|EDW91574.1| GE12001 [Drosophila yakuba]
1672	0	GH12347 [Drosophila grimshawi] >gi|193900716|gb|EDV99582.1| GH12347 [Drosophila grimshawi]
1676	2e-39	GH11364 [Drosophila grimshawi] >gi|193904807|gb|EDW03674.1| GH11364 [Drosophila grimshawi]
1677	0	GM16442 [Drosophila sechellia] >gi|194128928|gb|EDW50971.1| GM16442 [Drosophila sechellia]
1678	6e-09	EG:52C10.5 [Drosophila melanogaster]
1679	1e-138	Anopheles gambiae str. PEST AGAP012765-PA [Anopheles gambiae str. PEST] >gi|116133395|gb|EAA02247.3| AGAP012765-PA [Anopheles gambiae str. PEST]
1681	2e-32	U88 [Brugia malayi]
1683	8e-11	GM22915 [Drosophila sechellia] >gi|194134552|gb|EDW56068.1| GM22915 [Drosophila sechellia]
1684	1e-23	GH20497 [Drosophila grimshawi] >gi|193902489|gb|EDW01356.1| GH20497 [Drosophila grimshawi]
1689	2e-14	GI18827 [Drosophila mojavensis] >gi|193910992|gb|EDW09859.1| GI18827 [Drosophila mojavensis]
1691	6e-12	GL10150 [Drosophila persimilis] >gi|194110764|gb|EDW32807.1| GL10150 [Drosophila persimilis]
1695	2e-15	GK20942 [Drosophila willistoni] >gi|194157590|gb|EDW72491.1| GK20942 [Drosophila willistoni]
1697	3e-11	GG15199 [Drosophila erecta] >gi|190653632|gb|EDV50875.1| GG15199 [Drosophila erecta]
1698	1e-07	GK25467 [Drosophila willistoni] >gi|194166928|gb|EDW81829.1| GK25467 [Drosophila willistoni]
1699	1e-27	GA22916 [Drosophila pseudoobscura pseudoobscura] >gi|198145477|gb|EDY72108.1| GA22916 [Drosophila pseudoobscura pseudoobscura]
1703	2e-07	GK19511 [Drosophila willistoni] >gi|194158872|gb|EDW73773.1| GK19511 [Drosophila willistoni]
1704	5e-10	GF17412 [Drosophila ananassae] >gi|190626096|gb|EDV41620.1| GF17412 [Drosophila ananassae]
1712	0	GH17734 [Drosophila grimshawi] >gi|193896277|gb|EDV95143.1| GH17734 [Drosophila grimshawi]
1713	2e-22	GA19931 [Drosophila pseudoobscura pseudoobscura] >gi|198132866|gb|EAL28788.2| GA19931 [Drosophila pseudoobscura pseudoobscura]
1714	5e-10	PREDICTED: similar to CG12531-PA [Apis mellifera]
1715	1e-119	GL22433 [Drosophila persimilis] >gi|198467239|ref|XP_001354318.2| GA11177 [Drosophila pseudoobscura pseudoobscura] >gi|194114637|gb|EDW36680.1| GL22433 [Drosophila persimilis] >gi|198149405|gb|EAL31371.2| GA11177 [Drosophila pseudoobscura pseudoobscura]
1717	2e-09	vacuole 14 protein [Naegleria gruberi] >gi|284093452|gb|EFC47090.1| vacuole 14 protein [Naegleria gruberi]
1718	5e-60	GA21089 [Drosophila pseudoobscura pseudoobscura] >gi|198135649|gb|EAL24935.2| GA21089 [Drosophila pseudoobscura pseudoobscura]
1720	1e-08	GJ18157 [Drosophila virilis] >gi|194141139|gb|EDW57558.1| GJ18157 [Drosophila virilis]
1721	7e-20	GA22778 [Drosophila pseudoobscura pseudoobscura] >gi|198145510|gb|EDY72131.1| GA22778 [Drosophila pseudoobscura pseudoobscura]
1722	1e-43	GD12898 [Drosophila simulans] >gi|194196324|gb|EDX09900.1| GD12898 [Drosophila simulans]
1723	0	GH20083 [Drosophila grimshawi] >gi|294956582|sp|B4J780.1|LPHN_DROGR RecName: Full=Latrophilin Cirl >gi|193903231|gb|EDW02098.1| GH20083 [Drosophila grimshawi]
1727	3e-22	GK16289 [Drosophila willistoni] >gi|194163324|gb|EDW78225.1| GK16289 [Drosophila willistoni]
1729	1e-131	PREDICTED: hypothetical protein [Rattus norvegicus]
1730	3e-09	GI14989 [Drosophila mojavensis] >gi|193908345|gb|EDW07212.1| GI14989 [Drosophila mojavensis]
1742	2e-06	GG13392 [Drosophila erecta] >gi|190655139|gb|EDV52382.1| GG13392 [Drosophila erecta]
1743	5e-21	GI23662 [Drosophila mojavensis] >gi|193914971|gb|EDW13838.1| GI23662 [Drosophila mojavensis]
1746	1e-141	PREDICTED: kelch-like 5 (Drosophila) [Taeniopygia guttata]
1747	3e-08	GF23321 [Drosophila ananassae] >gi|190614964|gb|EDV30488.1| GF23321 [Drosophila ananassae]
1748	1e-15	GK14086 [Drosophila willistoni] >gi|194169437|gb|EDW84338.1| GK14086 [Drosophila willistoni]
1749	2e-18	GA18681 [Drosophila pseudoobscura pseudoobscura] >gi|54645391|gb|EAL34131.1| GA18681 [Drosophila pseudoobscura pseudoobscura]
1750	4e-07	GH12066 [Drosophila grimshawi] >gi|193901178|gb|EDW00045.1| GH12066 [Drosophila grimshawi]
1751	7e-58	AGAP005746-PA [Anopheles gambiae str. PEST] >gi|157015684|gb|EAA10958.3| AGAP005746-PA [Anopheles gambiae str. PEST]
1752	3e-08	GH16954 [Drosophila grimshawi] >gi|193898728|gb|EDV97594.1| GH16954 [Drosophila grimshawi]
1753	5e-10	GI23552 [Drosophila mojavensis] >gi|193915189|gb|EDW14056.1| GI23552 [Drosophila mojavensis]
1754	6e-09	GH10140 [Drosophila grimshawi] >gi|193905282|gb|EDW04149.1| GH10140 [Drosophila grimshawi]
1757	3e-71	GK14768 [Drosophila willistoni] >gi|194161329|gb|EDW76230.1| GK14768 [Drosophila willistoni]
1758	1e-106	PREDICTED: similar to MGC83688 protein [Ciona intestinalis]
1760	1e-127	GH16972 [Drosophila grimshawi] >gi|193898757|gb|EDV97623.1| GH16972 [Drosophila grimshawi]
1762	0	GH18448 [Drosophila grimshawi] >gi|193894250|gb|EDV93116.1| GH18448 [Drosophila grimshawi]
1763	3e-09	GE12728 [Drosophila yakuba] >gi|194176677|gb|EDW90288.1| GE12728 [Drosophila yakuba]
1774	9e-15	PREDICTED: similar to pol [Hydra magnipapillata]
1778	7e-19	GI24375 [Drosophila mojavensis] >gi|193915791|gb|EDW14658.1| GI24375 [Drosophila mojavensis]
1779	6e-24	GI16222 [Drosophila mojavensis] >gi|193907020|gb|EDW05887.1| GI16222 [Drosophila mojavensis]
1780	1e-09	GI20042 [Drosophila mojavensis] >gi|193909709|gb|EDW08576.1| GI20042 [Drosophila mojavensis]
1781	1e-12	GK13423 [Drosophila willistoni] >gi|194169018|gb|EDW83919.1| GK13423 [Drosophila willistoni]
1783	2e-13	GI11120 [Drosophila mojavensis] >gi|193906728|gb|EDW05595.1| GI11120 [Drosophila mojavensis]
1787	7e-23	GI18193 [Drosophila mojavensis] >gi|193914538|gb|EDW13405.1| GI18193 [Drosophila mojavensis]
1788	1e-100	GD10089 [Drosophila simulans] >gi|194192749|gb|EDX06325.1| GD10089 [Drosophila simulans]
1794	9e-30	PREDICTED: similar to KIAA1490 protein [Gallus gallus]
1795	3e-11	PREDICTED: argininosuccinate synthetase 1-like [Saccoglossus kowalevskii]
1796	4e-06	GK15629 [Drosophila willistoni] >gi|194160040|gb|EDW74941.1| GK15629 [Drosophila willistoni]
1799	4e-84	GA19293 [Drosophila pseudoobscura pseudoobscura] >gi|195158873|ref|XP_002020309.1| GL13914 [Drosophila persimilis] >gi|54637510|gb|EAL26912.1| GA19293 [Drosophila pseudoobscura pseudoobscura] >gi|194117078|gb|EDW39121.1| GL13914 [Drosophila persimilis]
1807	4e-14	GK13123 [Drosophila willistoni] >gi|194169565|gb|EDW84466.1| GK13123 [Drosophila willistoni]
1809	3e-27	GI15901 [Drosophila mojavensis] >gi|229891624|sp|B4L1Z2.1|RTEL1_DROMO RecName: Full=Regulator of telomere elongation helicase 1 homolog >gi|193908846|gb|EDW07713.1| GI15901 [Drosophila mojavensis]
1812	1e-119	Elongation factor 1-gamma [Caligus clemensi]
1813	3e-15	U88 [Brugia malayi]
1814	1e-09	GA13394 [Drosophila pseudoobscura pseudoobscura] >gi|198151297|gb|EAL30357.2| GA13394 [Drosophila pseudoobscura pseudoobscura]
1815	1e-38	GK18336 [Drosophila willistoni] >gi|194161917|gb|EDW76818.1| GK18336 [Drosophila willistoni]
1817	4e-35	uncharacterized conserved protein [Glossina morsitans morsitans]
1818	2e-35	GI12122 [Drosophila mojavensis] >gi|193919506|gb|EDW18373.1| GI12122 [Drosophila mojavensis]
1819	6e-18	uridine 5'-monophosphate synthase [Culex quinquefasciatus] >gi|167867356|gb|EDS30739.1| uridine 5'-monophosphate synthase [Culex quinquefasciatus]
1821	3e-20	CAD [Pyrgota undata]
1823	2e-30	GK20527 [Drosophila willistoni] >gi|194164629|gb|EDW79530.1| GK20527 [Drosophila willistoni]
1825	7e-23	GH21629 [Drosophila grimshawi] >gi|193902909|gb|EDW01776.1| GH21629 [Drosophila grimshawi]
1826	4e-09	GK12231 [Drosophila willistoni] >gi|194164150|gb|EDW79051.1| GK12231 [Drosophila willistoni]
1828	1e-11	GL23634 [Drosophila persimilis] >gi|194101930|gb|EDW23973.1| GL23634 [Drosophila persimilis]
1832	2e-09	GK18734 [Drosophila willistoni] >gi|194165485|gb|EDW80386.1| GK18734 [Drosophila willistoni]
1833	3e-23	GJ16307 [Drosophila virilis] >gi|194156147|gb|EDW71331.1| GJ16307 [Drosophila virilis]
1835	4e-76	GJ19405 [Drosophila virilis] >gi|194150009|gb|EDW65700.1| GJ19405 [Drosophila virilis]
1836	1e-07	GI21781 [Drosophila mojavensis] >gi|193907654|gb|EDW06521.1| GI21781 [Drosophila mojavensis]
1844	6e-36	GI15086 [Drosophila mojavensis] >gi|193908166|gb|EDW07033.1| GI15086 [Drosophila mojavensis]
1846	2e-35	prospero, isoform G [Drosophila melanogaster] >gi|220903051|gb|AAN13500.3| prospero, isoform G [Drosophila melanogaster]
1850	3e-06	GJ18762 [Drosophila virilis] >gi|194150006|gb|EDW65697.1| GJ18762 [Drosophila virilis]
1851	4e-06	GH17649 [Drosophila grimshawi] >gi|193896438|gb|EDV95304.1| GH17649 [Drosophila grimshawi]
1853	4e-09	GF19072 [Drosophila ananassae] >gi|190618351|gb|EDV33875.1| GF19072 [Drosophila ananassae]
1854	1e-135	GI19738 [Drosophila mojavensis] >gi|193909254|gb|EDW08121.1| GI19738 [Drosophila mojavensis]
1855	1e-30	GK22090 [Drosophila willistoni] >gi|194162231|gb|EDW77132.1| GK22090 [Drosophila willistoni]
1858	9e-15	GA22104 [Drosophila pseudoobscura pseudoobscura] >gi|54635481|gb|EAL24884.1| GA22104 [Drosophila pseudoobscura pseudoobscura]
1864	1e-21	GK11739 [Drosophila willistoni] >gi|194165924|gb|EDW80825.1| GK11739 [Drosophila willistoni]
1865	1e-17	GD25908 [Drosophila simulans] >gi|194193042|gb|EDX06618.1| GD25908 [Drosophila simulans]
1869	5e-06	GK19734 [Drosophila willistoni] >gi|194160447|gb|EDW75348.1| GK19734 [Drosophila willistoni]
1872	3e-19	GJ21998 [Drosophila virilis] >gi|194144972|gb|EDW61368.1| GJ21998 [Drosophila virilis]
1873	4e-30	GI20681 [Drosophila mojavensis] >gi|193910895|gb|EDW09762.1| GI20681 [Drosophila mojavensis]
1880	2e-24	GK19511 [Drosophila willistoni] >gi|194158872|gb|EDW73773.1| GK19511 [Drosophila willistoni]
1883	1e-151	CG4542, isoform A [Drosophila melanogaster] >gi|221329742|ref|NP_001138170.1| CG4542, isoform B [Drosophila melanogaster] >gi|21263379|sp|Q9W3V8.1|ALG8_DROME RecName: Full=Probable dolichyl pyrophosphate Glc1Man9GlcNAc2 alpha-1,3-glucosyltransferase; Short=Dolichyl-P-Glc:Glc1Man9GlcNAc2-PP-dolichyl glucosyltransferase; AltName: Full=Asparagine-linked glycosylation protein 8 homolog >gi|7290759|gb…
1886	9e-13	GK21918 [Drosophila willistoni] >gi|194159540|gb|EDW74441.1| GK21918 [Drosophila willistoni]
1887	3e-27	GG11126 [Drosophila erecta] >gi|190656930|gb|EDV54162.1| GG11126 [Drosophila erecta]
1890	1e-141	GI14499 [Drosophila mojavensis] >gi|193912508|gb|EDW11375.1| GI14499 [Drosophila mojavensis]
1892	2e-18	GK19086 [Drosophila willistoni] >gi|194160060|gb|EDW74961.1| GK19086 [Drosophila willistoni]
1896	1e-06	GH19804 [Drosophila grimshawi] >gi|193903729|gb|EDW02596.1| GH19804 [Drosophila grimshawi]
1899	1e-44	GJ17399 [Drosophila virilis] >gi|194148613|gb|EDW64311.1| GJ17399 [Drosophila virilis]
1901	5e-09	protein kinase C delta, isoform B [Drosophila melanogaster] >gi|220901748|gb|AAF48161.2| protein kinase C delta, isoform B [Drosophila melanogaster]
1907	2e-21	GI14083 [Drosophila mojavensis] >gi|193912028|gb|EDW10895.1| GI14083 [Drosophila mojavensis]
1910	1e-108	GJ21473 [Drosophila virilis] >gi|194144029|gb|EDW60425.1| GJ21473 [Drosophila virilis]
1914	1e-32	GG18682 [Drosophila erecta] >gi|190648482|gb|EDV45760.1| GG18682 [Drosophila erecta]
1917	1e-18	GF24645 [Drosophila ananassae] >gi|190623626|gb|EDV39150.1| GF24645 [Drosophila ananassae]
1920	2e-22	GF21235 [Drosophila ananassae] >gi|190618767|gb|EDV34291.1| GF21235 [Drosophila ananassae]
1924	7e-09	GH20366 [Drosophila grimshawi] >gi|193902735|gb|EDW01602.1| GH20366 [Drosophila grimshawi]
1927	5e-14	GA24138 [Drosophila pseudoobscura pseudoobscura] >gi|198137150|gb|EDY69469.1| GA24138 [Drosophila pseudoobscura pseudoobscura]
1928	9e-42	PREDICTED: similar to GA20875-PA [Nasonia vitripennis]
1930	3e-73	GJ22300 [Drosophila virilis] >gi|194145493|gb|EDW61889.1| GJ22300 [Drosophila virilis]
1934	2e-18	GK16251 [Drosophila willistoni] >gi|194163390|gb|EDW78291.1| GK16251 [Drosophila willistoni]
1935	6e-20	steroid receptor beta FTZ-F1 [Drosophila melanogaster]
1936	1e-103	GA21542 [Drosophila pseudoobscura pseudoobscura] >gi|198137745|gb|EAL34458.2| GA21542 [Drosophila pseudoobscura pseudoobscura]
1937	1e-19	CG6108 [Drosophila melanogaster] >gi|7298034|gb|AAF53275.1| CG6108 [Drosophila melanogaster]
1939	2e-48	GF23263 [Drosophila ananassae] >gi|190614864|gb|EDV30388.1| GF23263 [Drosophila ananassae]
1942	4e-28	PREDICTED: similar to hCG1773661 [Monodelphis domestica]
1944	7e-30	GJ19539 [Drosophila virilis] >gi|194150274|gb|EDW65965.1| GJ19539 [Drosophila virilis]
1949	0	GJ21855 [Drosophila virilis] >gi|194144716|gb|EDW61112.1| GJ21855 [Drosophila virilis]
1951	1e-07	GI12448 [Drosophila mojavensis] >gi|193918929|gb|EDW17796.1| GI12448 [Drosophila mojavensis]
1957	3e-46	GK11241 [Drosophila willistoni] >gi|194164014|gb|EDW78915.1| GK11241 [Drosophila willistoni]
1960	1e-75	GA25103 [Drosophila pseudoobscura pseudoobscura] >gi|198137259|gb|EDY69524.1| GA25103 [Drosophila pseudoobscura pseudoobscura]
1961	2e-07	exosomal 3'-5' exoribonuclease complex subunit Rrp45 [Glossina morsitans morsitans]
1965	3e-09	GE15862 [Drosophila yakuba] >gi|194188517|gb|EDX02101.1| GE15862 [Drosophila yakuba]
1966	1e-119	GA21573 [Drosophila pseudoobscura pseudoobscura] >gi|198137446|gb|EAL34254.2| GA21573 [Drosophila pseudoobscura pseudoobscura]
1967	4e-26	Drosophila mojavensis
1969	2e-07	Drosophila virilis
1974	2e-98	Culex quinquefasciatus
1977	1e-101	Drosophila ananassae
1981	3e-06	Drosophila erecta
1982	2e-35	Danio rerio
1989	8e-41	Drosophila yakuba
1990	8e-06	Drosophila ananassae
1992	6e-11	Drosophila willistoni
1994	9e-23	Drosophila simulans
1995	6e-21	Drosophila virilis
1998	1e-10	Drosophila pseudoobscura pseudoobscura
1999	1e-11	Drosophila grimshawi
2001	3e-13	Drosophila grimshawi
2002	1e-81	Drosophila virilis
2003	5e-42	GF19401 [Drosophila ananassae] >gi|190622989|gb|EDV38513.1| GF19401 [Drosophila ananassae]
2006	1e-08	Drosophila yakuba
2010	5e-15	Drosophila grimshawi
2013	3e-17	Drosophila mojavensis
2019	3e-14	Drosophila virilis
2021	1e-152	Drosophila mojavensis
2023	2e-06	Drosophila willistoni
2024	2e-09	GK24562 [Drosophila willistoni] >gi|194162652|gb|EDW77553.1| GK24562 [Drosophila willistoni]
2028	6e-30	Drosophila ananassae
2030	4e-16	Drosophila pseudoobscura pseudoobscura
2032	0	Drosophila willistoni
2035	2e-31	Drosophila simulans
2036	0	Drosophila virilis
2038	2e-71	Drosophila persimilis
2042	1e-07	Glossina morsitans morsitans
2045	2e-46	GA22263 [Drosophila pseudoobscura pseudoobscura] >gi|198149380|gb|EDY73242.1| GA22263 [Drosophila pseudoobscura pseudoobscura]
2047	3e-19	Drosophila grimshawi
2053	4e-16	Culex quinquefasciatus
2055	6e-08	Drosophila willistoni
2061	1e-122	Drosophila virilis
2064	7e-18	Drosophila simulans
2065	4e-58	Drosophila willistoni
2066	3e-06	Acyrthosiphon pisum
2067	1e-27	Drosophila willistoni
2070	1e-35	Drosophila ananassae
2071	1e-98	Bactrocera dorsalis
2076	1e-45	GJ21518 [Drosophila virilis] >gi|194148915|gb|EDW64613.1| GJ21518 [Drosophila virilis]
2079	1e-164	Xenopus laevis
2080	9e-60	Anopheles gambiae str. PEST
2082	4e-07	Drosophila virilis
2083	1e-164	Drosophila virilis
2086	1e-11	Drosophila virilis
2087	6e-12	Drosophila mojavensis
2089	3e-53	Drosophila mojavensis
2091	1e-114	Danio rerio
2093	3e-38	Drosophila pseudoobscura pseudoobscura
2101	3e-15	GM21579 [Drosophila sechellia] >gi|194125884|gb|EDW47927.1| GM21579 [Drosophila sechellia]
2102	5e-10	Drosophila virilis
2105	9e-98	Drosophila virilis
2106	5e-31	Drosophila pseudoobscura pseudoobscura
2107	2e-12	Drosophila grimshawi
2108	9e-23	Drosophila ananassae
2113	4e-27	S6 ribosomal protein [Paracentrotus lividus]
2114	2e-22	Drosophila ananassae
2115	6e-11	Drosophila mojavensis
2118	9e-15	Drosophila virilis
2119	2e-21	Drosophila ananassae
2120	3e-18	Loxostege sticticalis
2125	6e-27	Drosophila willistoni
2126	1e-09	Drosophila mojavensis
2128	2e-18	Drosophila persimilis
2130	1e-132	PREDICTED: hypothetical protein [Hydra magnipapillata]
2132	3e-31	Drosophila willistoni
2135	6e-22	Drosophila pseudoobscura pseudoobscura
2138	1e-09	Drosophila willistoni
2144	9e-13	Drosophila melanogaster
2145	2e-59	Drosophila virilis
2147	1e-151	Aedes aegypti
2150	7e-13	Drosophila sechellia
2151	1e-141	Drosophila pseudoobscura pseudoobscura
2152	1e-83	Musca domestica
2160	7e-21	Drosophila virilis
2164	9e-78	Tribolium castaneum
2166	1e-06	Drosophila melanogaster
2171	1e-13	GJ12441 [Drosophila virilis] >gi|194147861|gb|EDW63559.1| GJ12441 [Drosophila virilis]
2173	2e-09	Drosophila virilis
2174	8e-14	Drosophila mojavensis
2175	5e-27	Drosophila melanogaster
2177	1e-103	Drosophila virilis
2180	2e-80	Drosophila grimshawi
2184	3e-79	Drosophila simulans
2185	6e-30	Drosophila virilis
2188	2e-06	Drosophila yakuba
2190	0	Drosophila grimshawi
2191	9e-18	Drosophila willistoni
2195	0	Drosophila virilis
2197	2e-08	Drosophila willistoni
2200	1e-65	Drosophila willistoni
2206	1e-18	Drosophila willistoni
2207	7e-23	Drosophila grimshawi
2208	6e-19	Drosophila ananassae
2209	1e-126	Drosophila yakuba
2210	5e-13	Drosophila virilis
2212	3e-14	Drosophila willistoni
2214	4e-08	Homo sapiens
2218	3e-26	Drosophila grimshawi
2220	3e-09	Drosophila pseudoobscura pseudoobscura
2227	1e-28	Drosophila simulans
2233	7e-22	Drosophila grimshawi
2234	2e-21	Drosophila pseudoobscura pseudoobscura
2235	2e-32	Culex quinquefasciatus
2243	1e-47	Drosophila ananassae
2245	1e-132	Drosophila melanogaster
2250	1e-104	Drosophila virilis
2251	1e-23	Drosophila virilis
2256	2e-20	Drosophila virilis
2257	2e-11	Drosophila willistoni
2258	4e-21	Drosophila pseudoobscura pseudoobscura
2259	3e-30	Drosophila yakuba
2260	2e-35	GK15368 [Drosophila willistoni] >gi|194161364|gb|EDW76265.1| GK15368 [Drosophila willistoni]
2261	7e-17	Drosophila yakuba
2271	1e-09	Drosophila sechellia
2272	2e-07	Drosophila melanogaster
2277	6e-09	Drosophila grimshawi
2278	0	Drosophila sechellia
2280	1e-17	Drosophila persimilis
2282	3e-25	Drosophila mojavensis
2283	1e-103	Drosophila sechellia
2284	5e-88	Drosophila willistoni
2285	1e-56	single-minded [Culex quinquefasciatus] >gi|167870723|gb|EDS34106.1| single-minded [Culex quinquefasciatus]
2287	2e-09	Aedes aegypti
2289	1e-78	Callithrix jacchus
2292	7e-19	Drosophila pseudoobscura pseudoobscura
2294	2e-09	Hydra magnipapillata
2295	2e-08	Drosophila mojavensis
2296	6e-57	GK17441 [Drosophila willistoni] >gi|194158321|gb|EDW73222.1| GK17441 [Drosophila willistoni]
2297	1e-145	Drosophila willistoni
2298	1e-112	Drosophila persimilis
2299	8e-28	Nasonia vitripennis
2300	1e-06	Drosophila yakuba
2302	6e-11	Culex quinquefasciatus
2306	5e-06	Drosophila virilis
2307	2e-18	Drosophila ananassae
2308	4e-28	Drosophila yakuba
2312	8e-17	Drosophila ananassae
2315	1e-40	Glossina morsitans morsitans
2316	7e-27	Drosophila pseudoobscura pseudoobscura
2317	6e-21	Drosophila mojavensis
2318	9e-95	Drosophila virilis
2319	1e-106	Drosophila pseudoobscura pseudoobscura
2320	4e-25	Drosophila pseudoobscura pseudoobscura
2321	1e-87	Brugia malayi
2325	9e-44	GE10390 [Drosophila yakuba] >gi|194184569|gb|EDW98180.1| GE10390 [Drosophila yakuba]
2326	2e-58	Drosophila mojavensis
2327	5e-10	Drosophila mojavensis
2331	1e-11	Drosophila melanogaster
2334	4e-85	Drosophila ananassae
2343	5e-22	Drosophila simulans
2344	2e-28	Drosophila ananassae
2348	2e-09	Drosophila yakuba
2349	2e-08	Aedes aegypti
2352	3e-55	Saccoglossus kowalevskii
2353	1e-151	Drosophila ananassae
2358	2e-47	GL24746 [Drosophila persimilis] >gi|194113095|gb|EDW35138.1| GL24746 [Drosophila persimilis]
2360	1e-21	Drosophila yakuba
2367	3e-33	Drosophila willistoni
2369	5e-35	Caenorhabditis elegans
2372	1e-07	Drosophila pseudoobscura pseudoobscura
2374	2e-26	Drosophila pseudoobscura pseudoobscura
2376	1e-159	Drosophila melanogaster
2377	2e-13	Drosophila melanogaster
2379	1e-128	Saccoglossus kowalevskii
2381	8e-35	Drosophila yakuba
2384	1e-152	Drosophila willistoni
2385	3e-73	Drosophila melanogaster
2387	1e-10	Drosophila willistoni
2389	4e-20	Drosophila pseudoobscura pseudoobscura
2390	0	Drosophila grimshawi
2392	4e-07	Drosophila virilis
2397	3e-06	Drosophila mojavensis
2400	3e-24	GD14297 [Drosophila simulans] >gi|194196485|gb|EDX10061.1| GD14297 [Drosophila simulans]
2406	2e-14	Drosophila virilis
2407	2e-16	Drosophila mojavensis
2408	2e-08	Drosophila ananassae
2409	0	Drosophila melanogaster
2412	9e-27	Drosophila pseudoobscura pseudoobscura
2415	1e-80	Drosophila mojavensis
2420	3e-15	Drosophila virilis
2421	1e-114	Drosophila ananassae
2425	1e-135	Drosophila pseudoobscura pseudoobscura
2425	7e-53	Drosophila willistoni
2428	1e-66	Drosophila grimshawi
2430	1e-33	Drosophila pseudoobscura pseudoobscura
2433	1e-08	Cryptosporidium parvum Iowa II
2437	5e-19	Drosophila erecta
2438	8e-11	Drosophila virilis
2440	4e-07	Drosophila mojavensis
2442	2e-27	Drosophila grimshawi
2444	4e-92	Drosophila ananassae
2446	3e-11	Drosophila grimshawi
2449	1e-28	Drosophila persimilis
2453	8e-11	Schistosoma mansoni
2458	3e-09	Drosophila mojavensis
2459	2e-14	Aedes aegypti
2462	2e-34	Drosophila melanogaster
2468	5e-19	Drosophila persimilis
2469	2e-24	Drosophila erecta
2473	1e-19	Bombyx mori
2474	1e-112	Drosophila mojavensis
2475	6e-19	Drosophila willistoni
2476	6e-51	Glossina morsitans morsitans
2481	7e-19	Tetrahymena thermophila
2482	0	Drosophila pseudoobscura pseudoobscura
2483	1e-121	Drosophila grimshawi
2486	7e-06	Drosophila virilis
2488	3e-06	GM11898 [Drosophila sechellia] >gi|194127215|gb|EDW49258.1| GM11898 [Drosophila sechellia]
2489	3e-68	Drosophila virilis
2494	1e-111	Drosophila pseudoobscura pseudoobscura
2498	8e-16	Drosophila grimshawi
2500	4e-36	Toxoplasma gondii ME49
2505	3e-09	Drosophila mojavensis
2506	8e-67	Drosophila virilis
2508	2e-35	Drosophila ananassae
2509	1e-14	GH21554 [Drosophila grimshawi] >gi|193902774|gb|EDW01641.1| GH21554 [Drosophila grimshawi]
2510	1e-153	GG16133 [Drosophila erecta] >gi|190655310|gb|EDV52553.1| GG16133 [Drosophila erecta]
2514	8e-25	Drosophila mojavensis
2515	3e-17	Drosophila willistoni
2516	4e-87	Drosophila melanogaster
2522	3e-72	Drosophila pseudoobscura pseudoobscura
2524	5e-35	Glossina morsitans morsitans
2527	0	Drosophila grimshawi
2528	8e-16	Drosophila virilis
2529	1e-64	Drosophila virilis
2531	6e-40	Drosophila grimshawi
2534	9e-88	Aedes aegypti
2536	1e-42	Drosophila pseudoobscura pseudoobscura
2538	2e-32	Dictyostelium discoideum AX4
2540	6e-06	Drosophila virilis
2541	8e-11	Drosophila mojavensis
2544	3e-82	GI24125 [Drosophila mojavensis] >gi|193915321|gb|EDW14188.1| GI24125 [Drosophila mojavensis]
2546	6e-06	Bos taurus
2548	1e-102	Glossina morsitans morsitans
2550	1e-131	Drosophila virilis
2554	3e-16	Drosophila willistoni
2555	3e-14	Drosophila mojavensis
2559	2e-10	Drosophila melanogaster
2563	6e-60	Drosophila grimshawi
2564	6e-76	Mus musculus
2565	7e-10	Culex quinquefasciatus
2568	8e-30	Musca domestica
2569	7e-10	Drosophila virilis
2570	2e-76	Drosophila sechellia
2572	1e-122	Drosophila mojavensis
2573	3e-21	RecName: Full=Dr1-associated corepressor homolog; AltName: Full=Negative co-factor 2-alpha homolog; Short=NC2-alpha homolog
2575	4e-07	Drosophila willistoni
2576	4e-34	Drosophila mojavensis
2577	6e-15	Drosophila yakuba
2582	4e-08	Drosophila pseudoobscura pseudoobscura
2585	1e-38	Anopheles gambiae str. PEST
2586	4e-73	Drosophila mojavensis
2588	8e-29	Drosophila ananassae
2589	5e-08	Monosiga brevicollis MX1
2591	5e-32	Calliphora vicina
2593	4e-20	Tribolium castaneum
2597	3e-78	Drosophila mojavensis
2599	1e-17	Drosophila willistoni
2600	2e-09	Drosophila melanogaster
2602	4e-41	Drosophila sechellia
2606	8e-16	Drosophila mojavensis
2607	5e-08	Drosophila grimshawi
2608	3e-08	Drosophila simulans
2611	6e-36	Drosophila grimshawi
2612	1e-22	Drosophila mojavensis
2613	0	Drosophila persimilis
2614	3e-38	GJ10597 [Drosophila virilis] >gi|194148213|gb|EDW63911.1| GJ10597 [Drosophila virilis]
2618	4e-27	Drosophila virilis
2620	2e-52	Drosophila pseudoobscura pseudoobscura
2622	2e-30	Drosophila pseudoobscura pseudoobscura
2625	2e-07	Bactrocera dorsalis
2627	7e-07	Drosophila mojavensis
2628	4e-07	Drosophila willistoni
2632	2e-17	Drosophila willistoni
2635	1e-104	Drosophila erecta
2636	3e-21	Drosophila mojavensis
2637	0	Drosophila mojavensis
2638	1e-65	Drosophila mojavensis
2639	3e-25	Drosophila persimilis
2640	2e-17	Drosophila melanogaster
2642	3e-09	Drosophila persimilis
2644	2e-20	Drosophila mojavensis
2647	1e-118	Drosophila virilis
2653	4e-15	GA27803 [Drosophila pseudoobscura pseudoobscura] >gi|198139690|gb|EDY70784.1| GA27803 [Drosophila pseudoobscura pseudoobscura]
2654	1e-139	Drosophila virilis
2656	5e-61	Drosophila ananassae
2659	9e-49	Anopheles albimanus
2664	1e-42	Drosophila pseudoobscura pseudoobscura
2667	5e-13	Drosophila yakuba
2671	7e-23	Drosophila ananassae
2672	0	Drosophila mojavensis
2673	7e-23	Drosophila sechellia
2674	1e-44	Drosophila grimshawi
2676	3e-32	Anopheles gambiae str. PEST
2682	1e-15	Tribolium castaneum
2686	5e-73	Drosophila ananassae
2687	6e-17	Drosophila ananassae
2693	4e-35	Drosophila willistoni
2694	7e-15	Drosophila ananassae
2697	2e-38	Drosophila virilis
2699	2e-51	Drosophila mojavensis
2702	1e-176	Aedes aegypti
2703	3e-71	Drosophila yakuba
2704	9e-12	Drosophila virilis
2705	3e-14	Drosophila melanogaster
2706	2e-11	Glossina morsitans morsitans
2707	6e-16	Drosophila mojavensis
2711	3e-15	Drosophila virilis
2712	4e-06	Drosophila melanogaster
2713	2e-48	Dictyostelium discoideum AX4
2715	6e-50	Drosophila virilis
2716	4e-74	Drosophila mojavensis
2718	6e-35	Drosophila mojavensis
2719	2e-12	Drosophila mojavensis
2720	1e-11	Drosophila grimshawi
2723	3e-06	Ribosomal Protein, Small subunit family member (rps-24) [Caenorhabditis elegans] >gi|90568073|gb|ABD94090.1| Ribosomal protein, small subunit protein 24 [Caenorhabditis elegans]
2726	2e-43	Drosophila mojavensis
2727	5e-08	Drosophila pseudoobscura pseudoobscura
2733	1e-13	Drosophila erecta
2734	1e-27	Drosophila ananassae
2735	1e-173	Drosophila virilis
2736	3e-41	Drosophila mojavensis
2741	1e-20	Drosophila mojavensis
2742	0	Ceratitis capitata
2744	0	Drosophila virilis
2745	5e-23	Drosophila willistoni
2746	1e-120	Drosophila grimshawi
2748	1e-147	Drosophila mojavensis
2749	1e-54	Glossina morsitans morsitans
2752	0	Haematobia irritans exigua
2753	4e-32	Drosophila yakuba
2758	7e-16	Drosophila mojavensis
2760	2e-19	Drosophila erecta
2763	6e-17	Drosophila ananassae
2765	2e-52	Drosophila willistoni
2768	2e-94	Drosophila erecta
2771	9e-41	Drosophila persimilis
2772	5e-15	Drosophila erecta
2774	2e-06	Drosophila mojavensis
2776	4e-06	Drosophila mojavensis
2781	5e-91	Brugia malayi
2783	1e-13	GG12977 [Drosophila erecta] >gi|190659925|gb|EDV57135.1| GG12977 [Drosophila erecta]
2785	6e-19	Glossina morsitans morsitans
2791	1e-35	Drosophila willistoni
2792	3e-06	Drosophila ananassae
2798	6e-81	Drosophila erecta
2802	1e-145	Glossina morsitans morsitans
2803	1e-06	Brugia malayi
2804	2e-96	polyadenylate-binding protein [Aedes aegypti] >gi|157125853|ref|XP_001654420.1| polyadenylate-binding protein [Aedes aegypti] >gi|94468824|gb|ABF18261.1| polyadenylate-binding protein [Aedes aegypti] >gi|108873484|gb|EAT37709.1| polyadenylate-binding protein [Aedes aegypti] >gi|108873485|gb|EAT37710.1| polyadenylate-binding protein [Aedes aegypti]
2806	1e-14	Anopheles gambiae str. PEST
2807	3e-23	Drosophila yakuba
2813	3e-42	Drosophila mojavensis
2814	2e-34	Drosophila mojavensis
2816	2e-34	Drosophila mojavensis
2817	6e-32	Drosophila virilis
2819	6e-81	Drosophila virilis
2825	3e-12	Pleuronectes platessa
2827	3e-26	Drosophila melanogaster
2829	1e-103	Drosophila yakuba
2830	4e-19	vitellogenin 2b [Culex tarsalis]
2831	3e-62	Drosophila willistoni
2832	2e-09	Drosophila willistoni
2834	2e-17	Drosophila yakuba
2836	1e-07	Drosophila pseudoobscura pseudoobscura
2837	1e-59	Drosophila mojavensis
2839	0	Drosophila virilis
2840	1e-07	Dictyostelium discoideum AX4
2841	4e-17	Drosophila erecta
2846	1e-101	Drosophila pseudoobscura pseudoobscura
2849	7e-20	GG16233 [Drosophila erecta] >gi|190655485|gb|EDV52728.1| GG16233 [Drosophila erecta]
2850	5e-13	Drosophila virilis
2851	7e-08	Drosophila willistoni
2852	4e-61	Apis mellifera
2853	2e-17	Drosophila mojavensis
2856	5e-16	Drosophila ananassae
2858	1e-37	Drosophila ananassae
2859	3e-09	Drosophila persimilis
2860	2e-78	Drosophila virilis
2861	2e-51	Drosophila melanogaster
2864	2e-42	Danio rerio
2866	5e-36	Drosophila grimshawi
2869	7e-26	Drosophila grimshawi
2873	1e-144	Drosophila ananassae
2874	3e-12	Folsomia candida
2875	1e-17	Phragmatopoma californica
2876	8e-11	Drosophila virilis
2877	1e-90	Drosophila pseudoobscura pseudoobscura
2878	4e-21	Drosophila ananassae
2880	4e-42	Drosophila ananassae
2882	1e-124	SP1070, isoform C [Drosophila melanogaster] >gi|272406924|gb|ACZ94190.1| SP1070, isoform C [Drosophila melanogaster]
2885	2e-28	Drosophila persimilis
2887	1e-78	Drosophila mojavensis
2888	7e-14	Drosophila melanogaster
2889	3e-25	Drosophila virilis
2890	1e-106	Drosophila ananassae
2891	2e-09	Drosophila sechellia
2892	2e-07	GH18544 [Drosophila grimshawi] >gi|193894090|gb|EDV92956.1| GH18544 [Drosophila grimshawi]
2894	5e-12	Drosophila virilis
2896	3e-09	Culex quinquefasciatus
2897	6e-10	Glossina morsitans morsitans
2898	2e-48	Acyrthosiphon pisum
2899	7e-19	Drosophila virilis
2900	4e-06	Drosophila ananassae
2903	0	Drosophila willistoni
2906	2e-14	Drosophila grimshawi
2907	2e-88	Drosophila pseudoobscura pseudoobscura
2908	0	Drosophila mojavensis
2910	3e-24	Drosophila mojavensis
2912	1e-101	Drosophila persimilis
2913	4e-18	Drosophila virilis
2915	8e-09	Drosophila virilis
2916	2e-10	Drosophila pseudoobscura pseudoobscura
2917	6e-06	Drosophila mojavensis
2918	5e-07	Drosophila yakuba
2919	3e-35	viral A-type inclusion protein [Trichomonas vaginalis G3]
2922	1e-21	Drosophila ananassae
2926	8e-43	Monocercomonoides sp. PA203
2927	1e-106	Drosophila yakuba
2933	5e-47	Drosophila virilis
2934	0	Drosophila melanogaster
2937	5e-50	Drosophila willistoni
2939	3e-19	Trypanosoma brucei TREU927
2940	1e-107	Drosophila grimshawi
2941	8e-98	Trypanosoma cruzi strain CL Brener
2942	0	GJ22314 [Drosophila virilis] >gi|194148787|gb|EDW64485.1| GJ22314 [Drosophila virilis]
2945	7e-11	Drosophila willistoni
2950	5e-33	Drosophila willistoni
2957	3e-88	Drosophila grimshawi
2960	0	Drosophila virilis
2961	9e-07	Drosophila grimshawi
2962	7e-31	Drosophila ananassae
2966	2e-35	Drosophila ananassae
2967	7e-54	Drosophila willistoni
2968	3e-33	Drosophila grimshawi
2969	1e-51	Drosophila mojavensis
2971	3e-22	GH15727 [Drosophila grimshawi] >gi|193896666|gb|EDV95532.1| GH15727 [Drosophila grimshawi]
2976	3e-07	Glossina morsitans morsitans
2979	1e-124	Drosophila mojavensis
2980	2e-25	Drosophila pseudoobscura pseudoobscura
2982	8e-07	Drosophila yakuba
2990	3e-22	Drosophila sechellia
2991	1e-147	Drosophila willistoni
2997	3e-08	Ceratitis capitata
2998	5e-34	Drosophila melanogaster
3000	1e-08	Drosophila virilis
3010	9e-07	Drosophila yakuba
3012	0	Drosophila pseudoobscura pseudoobscura
3015	6e-20	Taeniopygia guttata
3018	0	Drosophila mojavensis
3021	3e-23	Drosophila grimshawi
3022	4e-09	acidic ribosomal protein P2 [Cryptosporidium parvum]
3024	1e-19	Drosophila virilis
3026	1e-19	Scaptomyza crassifemur
3028	7e-56	Drosophila mojavensis
3033	4e-08	Drosophila mojavensis
3034	1e-18	Drosophila willistoni
3035	1e-18	Drosophila willistoni
3038	8e-51	Glossina morsitans morsitans
3039	1e-52	Dictyostelium discoideum AX4
3040	9e-08	Drosophila mojavensis
3045	6e-11	Drosophila nigra
3047	2e-16	Drosophila persimilis
3048	6e-06	Drosophila ananassae
3049	2e-44	Drosophila mojavensis
3050	2e-18	Drosophila melanogaster
3054	4e-12	Drosophila melanogaster
3056	3e-67	Drosophila pseudoobscura pseudoobscura
3057	2e-83	Drosophila willistoni
3062	2e-08	Drosophila grimshawi
3063	8e-38	GI19045 [Drosophila mojavensis] >gi|193910545|gb|EDW09412.1| GI19045 [Drosophila mojavensis]
3064	7e-33	Drosophila mojavensis
3066	5e-34	Drosophila melanogaster
3067	8e-17	Leishmania braziliensis MHOM/BR/75/M2904
3068	7e-07	Drosophila erecta
3070	1e-114	Drosophila willistoni
3071	4e-09	Drosophila virilis
3072	2e-11	Drosophila grimshawi
3073	1e-07	Drosophila mojavensis
3075	7e-23	Drosophila melanogaster
3076	8e-39	GA19836 [Drosophila pseudoobscura pseudoobscura] >gi|198150433|gb|EAL29618.2| GA19836 [Drosophila pseudoobscura pseudoobscura]
3078	1e-61	Glossina morsitans morsitans
3079	3e-18	Culex quinquefasciatus
3081	1e-126	Bactrocera melanotus
3082	5e-25	Drosophila virilis
3085	5e-13	Drosophila willistoni
3087	0	Drosophila pseudoobscura pseudoobscura
3090	5e-06	Drosophila ananassae
3093	1e-07	Culex quinquefasciatus
3094	6e-14	Drosophila grimshawi
3096	9e-13	Drosophila grimshawi
3104	7e-66	Drosophila melanogaster
3109	2e-13	Drosophila virilis
3111	5e-67	Drosophila sechellia
3113	6e-16	Drosophila ananassae
3115	1e-18	Drosophila willistoni
3121	4e-38	Drosophila ananassae
3122	0	Culex quinquefasciatus
3123	3e-12	Drosophila willistoni
3124	2e-06	Drosophila mojavensis
3125	1e-58	Drosophila willistoni
3132	1e-20	Drosophila grimshawi
3136	8e-16	Drosophila persimilis
3138	6e-54	Drosophila willistoni
3140	2e-21	H+-ATPase B subunit [Bos taurus]
3142	1e-28	Drosophila ananassae
3143	0	Drosophila virilis
3144	3e-11	Trichomonas vaginalis G3
3147	7e-18	Drosophila ananassae
3149	1e-63	Drosophila grimshawi
3152	1e-30	Drosophila willistoni
3154	2e-44	Drosophila virilis
3156	1e-16	Drosophila grimshawi
3157	2e-24	Drosophila sechellia
3158	2e-26	Drosophila persimilis
3159	3e-41	Drosophila erecta
3162	1e-171	Drosophila willistoni
3163	5e-46	Drosophila yakuba
3164	1e-06	Drosophila yakuba
3167	2e-07	Drosophila mojavensis
3170	2e-17	Drosophila ananassae
3171	7e-14	GJ22393 [Drosophila virilis] >gi|194145675|gb|EDW62071.1| GJ22393 [Drosophila virilis]
3175	7e-24	Drosophila pseudoobscura pseudoobscura
3177	8e-08	Drosophila willistoni
3180	4e-85	Drosophila virilis
3181	7e-28	Drosophila willistoni
3182	1e-10	Drosophila persimilis
3188	1e-140	Lucilia cuprina
3189	9e-76	Drosophila grimshawi
3191	0	Drosophila grimshawi
3192	1e-92	Drosophila ananassae
3193	2e-68	activated protein kinase C receptor homolog [Trypanosoma congolense]
3194	6e-07	Drosophila mojavensis
3194	7e-07	Drosophila ananassae
3197	0	Drosophila ananassae
3199	2e-19	Drosophila grimshawi
3204	2e-21	GJ14683 [Drosophila virilis] >gi|194147654|gb|EDW63352.1| GJ14683 [Drosophila virilis]
3206	6e-11	Drosophila willistoni
3207	2e-26	Drosophila pseudoobscura pseudoobscura
3208	2e-22	Drosophila virilis
3214	1e-23	Drosophila sechellia
3215	2e-07	Drosophila grimshawi
3217	1e-28	Drosophila melanogaster
3225	6e-35	Polysphondylium pallidum PN500
3226	7e-52	Drosophila ananassae
3229	3e-17	eukaryotic translation initiation factor 2A [Rattus norvegicus] >gi|149064712|gb|EDM14863.1| eukaryotic translation initiation factor 2A, isoform CRA_a [Rattus norvegicus]
3230	2e-11	Drosophila virilis
3232	2e-08	Drosophila melanogaster
3233	2e-69	Drosophila melanogaster
3234	4e-30	Drosophila virilis
3239	3e-18	Drosophila willistoni
3241	1e-07	Drosophila grimshawi
3248	0	Dictyostelium discoideum AX4
3249	3e-59	anastral spindle 1, isoform A [Drosophila melanogaster] >gi|7301179|gb|AAF56311.1| anastral spindle 1, isoform A [Drosophila melanogaster]
3252	0	Drosophila mojavensis
3253	5e-44	Drosophila grimshawi
3256	8e-25	Drosophila willistoni
3258	1e-09	Drosophila yakuba
3259	4e-10	Drosophila virilis
3263	2e-19	Drosophila simulans
3264	2e-35	Drosophila mojavensis
3267	2e-35	Strongylocentrotus purpuratus
3268	1e-114	GF14316 [Drosophila ananassae] >gi|190616365|gb|EDV31889.1| GF14316 [Drosophila ananassae]
3270	6e-11	GK17565 [Drosophila willistoni] >gi|194158567|gb|EDW73468.1| GK17565 [Drosophila willistoni]
3271	3e-27	Drosophila yakuba
3272	1e-09	Macaca mulatta
3273	1e-20	Drosophila persimilis
3280	9e-54	Drosophila sechellia
3281	2e-18	Drosophila virilis
3283	2e-09	Aedes aegypti
3284	0	Drosophila ananassae
3285	1e-20	Drosophila mojavensis
3287	1e-124	GK17565 [Drosophila willistoni] >gi|194158567|gb|EDW73468.1| GK17565 [Drosophila willistoni]
3288	1e-18	Drosophila mojavensis
3290	5e-16	Drosophila virilis
3291	3e-22	Drosophila willistoni
3292	1e-20	RecName: Full=Uncharacterized protein DDB_G0271670; Flags: Precursor
3294	0	Drosophila willistoni
3295	0	Drosophila erecta
3298	7e-12	Drosophila yakuba
3299	9e-89	Drosophila virilis
3301	3e-13	Drosophila mojavensis
3307	1e-108	Drosophila mojavensis
3311	2e-32	Drosophila willistoni
3313	9e-18	Aedes aegypti
3316	6e-10	Drosophila virilis
3317	6e-07	Drosophila grimshawi
3319	1e-176	Drosophila mojavensis
3320	1e-07	Drosophila willistoni
3321	3e-50	Drosophila willistoni
3323	5e-15	Drosophila willistoni
3324	2e-31	Drosophila mojavensis
3329	5e-06	Drosophila virilis
3331	3e-25	Drosophila melanogaster
3332	3e-09	Drosophila yakuba
3333	3e-14	Drosophila virilis
3335	0	Drosophila ananassae
3337	3e-09	Drosophila mojavensis
3340	0	Drosophila pseudoobscura pseudoobscura
3342	3e-08	Drosophila willistoni
3343	7e-15	Glossina morsitans morsitans
3346	2e-27	Drosophila simulans
3347	1e-14	Acyrthosiphon pisum
3349	0	Drosophila virilis
3352	6e-20	Drosophila willistoni
3353	4e-24	Drosophila melanogaster
3355	1e-34	Drosophila willistoni
3357	7e-99	Drosophila melanogaster
3358	1e-115	Drosophila virilis
3360	5e-13	Drosophila mojavensis
3362	4e-09	Drosophila pseudoobscura pseudoobscura
3366	6e-24	Drosophila virilis
3367	1e-22	Drosophila ananassae
3368	5e-24	Drosophila melanogaster
3372	1e-15	Drosophila willistoni
3374	7e-80	Drosophila virilis
3375	0	Drosophila willistoni
3376	2e-17	Drosophila willistoni
3377	2e-62	Drosophila persimilis
3379	4e-69	Drosophila ananassae
3381	8e-16	Drosophila sechellia
3382	1e-10	Drosophila erecta
3384	1e-44	Drosophila yakuba
3385	3e-17	Drosophila ananassae
3386	9e-24	Drosophila yakuba
3387	1e-44	GH11654 [Drosophila grimshawi] >gi|193905303|gb|EDW04170.1| GH11654 [Drosophila grimshawi]
3389	4e-86	Drosophila pseudoobscura pseudoobscura
3390	4e-92	Drosophila willistoni
3392	3e-29	Tupaia belangeri
3405	1e-26	Drosophila mojavensis
3406	3e-37	Drosophila grimshawi
3407	1e-158	Drosophila ananassae
3408	2e-52	Drosophila pseudoobscura pseudoobscura
3409	6e-69	Drosophila mojavensis
3411	8e-72	Culex quinquefasciatus
3415	1e-60	Drosophila yakuba
3420	4e-26	Drosophila ananassae
3421	1e-147	Drosophila grimshawi
3422	3e-16	Drosophila ananassae
3425	0	Drosophila virilis
3426	5e-35	Drosophila virilis
3427	1e-16	Drosophila virilis
3429	3e-06	Drosophila mojavensis
3434	6e-58	GJ13727 [Drosophila virilis] >gi|194155148|gb|EDW70332.1| GJ13727 [Drosophila virilis]
3435	8e-25	Drosophila virilis
3437	1e-30	Drosophila pseudoobscura pseudoobscura
3441	2e-16	Drosophila ananassae
3443	7e-28	Lucilia cuprina
3444	1e-08	Glossina morsitans morsitans
3446	2e-07	Drosophila virilis
3450	1e-18	Drosophila virilis
3455	2e-64	Drosophila virilis
3458	8e-24	MIP11771p [Drosophila melanogaster]
3463	1e-164	Drosophila grimshawi
3464	1e-58	Brugia malayi
3466	2e-22	Drosophila grimshawi
3467	6e-06	Drosophila mojavensis
3470	1e-09	Drosophila virilis
3471	4e-08	Apis mellifera
3472	6e-18	Glossina morsitans morsitans
3474	1e-122	Drosophila sechellia
3477	9e-81	Drosophila ananassae
3480	1e-06	Drosophila virilis
3481	1e-12	Salmo salar
3485	2e-09	Drosophila persimilis
3488	4e-06	Drosophila simulans
3489	1e-06	Drosophila melanogaster
3490	4e-07	Drosophila sechellia
3491	3e-38	Drosophila melanogaster
3495	2e-34	Drosophila virilis
3496	3e-10	Drosophila melanogaster
3497	3e-61	Drosophila willistoni
3502	2e-23	Dictyostelium discoideum AX4
3503	1e-167	Drosophila virilis
3504	0	Drosophila ananassae
3505	0	Drosophila grimshawi
3508	3e-15	Leishmania major strain Friedlin
3510	2e-42	Drosophila melanogaster
3512	1e-86	Drosophila virilis
3513	1e-36	Drosophila ananassae
3514	1e-105	Drosophila persimilis
3515	1e-47	GJ24136 [Drosophila virilis] >gi|194151992|gb|EDW67426.1| GJ24136 [Drosophila virilis]
3516	4e-06	Glossina morsitans morsitans
3517	1e-175	Drosophila willistoni
3519	0	Drosophila grimshawi
3522	6e-95	Drosophila pseudoobscura pseudoobscura
3523	1e-54	Drosophila willistoni
3524	2e-10	Drosophila ananassae
3526	2e-26	Drosophila yakuba
3527	2e-48	Glossina morsitans morsitans
3528	4e-38	GJ10373 [Drosophila virilis] >gi|194142872|gb|EDW59275.1| GJ10373 [Drosophila virilis]
3529	7e-19	Drosophila ananassae
3531	5e-28	Drosophila ananassae
3532	3e-18	Culex quinquefasciatus
3533	6e-07	Drosophila simulans
3535	3e-33	Drosophila mojavensis
3536	0	Drosophila pseudoobscura pseudoobscura
3539	8e-14	Drosophila ananassae
3541	2e-87	Drosophila ananassae
3544	1e-59	Drosophila pseudoobscura pseudoobscura
3547	3e-17	Drosophila mojavensis
3554	7e-40	Glossina morsitans morsitans
3555	5e-22	Drosophila virilis
3557	0	Drosophila virilis
3560	2e-30	Drosophila yakuba
3561	2e-41	Drosophila simulans
3562	9e-07	Drosophila yakuba
3568	2e-23	GH14971 [Drosophila grimshawi] >gi|195066256|ref|XP_001996789.1| GH12155 [Drosophila grimshawi] >gi|193898022|gb|EDV96888.1| GH14971 [Drosophila grimshawi] >gi|193899799|gb|EDV98665.1| GH12155 [Drosophila grimshawi]
3570	0	Drosophila mojavensis
3574	9e-94	Drosophila persimilis
3575	1e-54	Glossina morsitans morsitans
3576	3e-17	Drosophila willistoni
3579	2e-06	Drosophila ananassae
3582	2e-21	Drosophila melanogaster
3583	2e-21	Drosophila virilis
3584	5e-64	Drosophila willistoni
3588	4e-29	proteasome (prosome, macropain) 26S subunit, non-ATPase, 2 [Xenopus laevis] >gi|46329753|gb|AAH68911.1| Psmd2 protein [Xenopus laevis]
3593	2e-78	Ceratitis capitata
3600	9e-88	Drosophila ananassae
3607	5e-12	Drosophila willistoni
3609	3e-37	Drosophila melanogaster
3612	7e-63	Drosophila willistoni
3617	6e-08	Phormia regina
3621	9e-15	Drosophila virilis
3622	3e-17	Drosophila pseudoobscura pseudoobscura
3628	1e-118	Drosophila simulans
3629	2e-12	GE20005 [Drosophila yakuba] >gi|194180912|gb|EDW94523.1| GE20005 [Drosophila yakuba]
3630	1e-26	Drosophila mojavensis
3632	1e-106	Drosophila ananassae
3633	0	Drosophila ananassae
3636	7e-13	Drosophila pseudoobscura pseudoobscura
3637	1e-140	Leishmania amazonensis
3639	1e-10	Drosophila melanogaster
3641	0	Drosophila mojavensis
3642	1e-141	Drosophila sechellia
3643	3e-06	Drosophila virilis
3648	2e-63	PREDICTED: similar to ZC132.5 [Acyrthosiphon pisum]
3654	6e-20	Drosophila sechellia
3658	2e-98	Drosophila grimshawi
3660	2e-22	Drosophila virilis
3661	5e-48	Aedes aegypti
3662	1e-165	Drosophila sechellia
3663	7e-09	Drosophila pseudoobscura pseudoobscura
3664	6e-84	Drosophila virilis
3665	1e-97	Drosophila sechellia
3666	3e-67	Drosophila pseudoobscura pseudoobscura
3667	1e-11	Drosophila yakuba
3670	2e-11	GI21733 [Drosophila mojavensis] >gi|193907579|gb|EDW06446.1| GI21733 [Drosophila mojavensis]
3671	4e-18	Drosophila virilis
3672	1e-12	Drosophila willistoni
3674	3e-18	Drosophila mojavensis
3675	2e-15	Drosophila grimshawi
3678	5e-53	Drosophila grimshawi
3684	6e-22	Drosophila pseudoobscura pseudoobscura
3685	7e-90	Drosophila pseudoobscura pseudoobscura
3687	3e-16	Drosophila simulans
3690	2e-08	Drosophila willistoni
3692	9e-08	GH10705 [Drosophila grimshawi] >gi|193904186|gb|EDW03053.1| GH10705 [Drosophila grimshawi]
3693	5e-40	Drosophila virilis
3696	2e-79	Drosophila virilis
3700	0	Pongo abelii
3702	1e-113	Drosophila virilis
3703	3e-83	Drosophila mojavensis
3704	6e-13	Drosophila erecta
3705	5e-14	Drosophila erecta
3707	1e-109	Drosophila willistoni
3708	7e-07	Polysphondylium pallidum PN500
3713	0	Drosophila mojavensis
3714	5e-77	Drosophila virilis
3715	5e-44	Culex quinquefasciatus
3717	5e-36	Drosophila sechellia
3719	8e-08	Drosophila virilis
3723	4e-33	Drosophila mojavensis
3724	1e-36	Drosophila mojavensis
3725	1e-24	Drosophila willistoni
3726	1e-61	Glossina morsitans morsitans
3727	5e-32	Drosophila mojavensis
3728	4e-25	Drosophila virilis
3729	2e-36	Drosophila grimshawi
3730	1e-30	Drosophila willistoni
3731	1e-46	Rattus norvegicus
3732	1e-159	Drosophila ananassae
3734	5e-07	Drosophila willistoni
3735	2e-14	Drosophila melanogaster
3738	7e-18	Drosophila pseudoobscura pseudoobscura
3742	0	Drosophila sechellia
3743	2e-31	Drosophila virilis
3746	3e-15	Pan troglodytes
3747	4e-15	Drosophila willistoni
3751	2e-12	Drosophila erecta
3752	2e-39	PREDICTED: similar to Probable phospholipid-transporting ATPase ID (ATPase class I type 8B member 2) isoform 1 [Apis mellifera]
3755	4e-68	GH23559 [Drosophila grimshawi] >gi|193895413|gb|EDV94279.1| GH23559 [Drosophila grimshawi]
3756	1e-28	GJ13442 [Drosophila virilis] >gi|194154596|gb|EDW69780.1| GJ13442 [Drosophila virilis]
3758	7e-12	GI19393 [Drosophila mojavensis] >gi|193909869|gb|EDW08736.1| GI19393 [Drosophila mojavensis]
3764	1e-128	GF10980 [Drosophila ananassae] >gi|190625828|gb|EDV41352.1| GF10980 [Drosophila ananassae]
3767	5e-60	GI14338 [Drosophila mojavensis] >gi|193909122|gb|EDW07989.1| GI14338 [Drosophila mojavensis]
3768	3e-72	GJ12292 [Drosophila virilis] >gi|194147886|gb|EDW63584.1| GJ12292 [Drosophila virilis]
3769	6e-72	PREDICTED: similar to ubiquitin-activating enzyme E1 [Monodelphis domestica]
3770	3e-61	GJ19922 [Drosophila virilis] >gi|194145736|gb|EDW62132.1| GJ19922 [Drosophila virilis]
3772	6e-23	GJ20184 [Drosophila virilis] >gi|194145272|gb|EDW61668.1| GJ20184 [Drosophila virilis]
3774	2e-21	dref [Drosophila virilis] >gi|194141409|gb|EDW57828.1| dref [Drosophila virilis]
3775	3e-06	PREDICTED: farnesyl-diphosphate farnesyltransferase 1 [Taeniopygia guttata]
3776	1e-44	GK14278 [Drosophila willistoni] >gi|194169845|gb|EDW84746.1| GK14278 [Drosophila willistoni]
3781	6e-06	GK10673 [Drosophila willistoni] >gi|194157101|gb|EDW72002.1| GK10673 [Drosophila willistoni]
3782	9e-19	GI14306 [Drosophila mojavensis] >gi|193909173|gb|EDW08040.1| GI14306 [Drosophila mojavensis]
3786	2e-12	GA18855 [Drosophila pseudoobscura pseudoobscura] >gi|198136385|gb|EAL25662.2| GA18855 [Drosophila pseudoobscura pseudoobscura]
3787	4e-27	GJ12464 [Drosophila virilis] >gi|194153653|gb|EDW68837.1| GJ12464 [Drosophila virilis]
3788	2e-18	GA18952 [Drosophila pseudoobscura pseudoobscura] >gi|198149831|gb|EAL30829.2| GA18952 [Drosophila pseudoobscura pseudoobscura]
3793	1e-17	GA17095 [Drosophila pseudoobscura pseudoobscura] >gi|198135428|gb|EAL24712.2| GA17095 [Drosophila pseudoobscura pseudoobscura]
3794	9e-20	GI24601 [Drosophila mojavensis] >gi|193916174|gb|EDW15041.1| GI24601 [Drosophila mojavensis]
3796	6e-09	GL14385 [Drosophila persimilis] >gi|194103856|gb|EDW25899.1| GL14385 [Drosophila persimilis]
3797	0	AT07338p [Drosophila melanogaster]
3798	9e-86	GK12864 [Drosophila willistoni] >gi|194170043|gb|EDW84944.1| GK12864 [Drosophila willistoni]
3803	2e-52	GK25183 [Drosophila willistoni] >gi|194167431|gb|EDW82332.1| GK25183 [Drosophila willistoni]
3805	7e-26	GA24374 [Drosophila pseudoobscura pseudoobscura] >gi|198136143|gb|EDY69027.1| GA24374 [Drosophila pseudoobscura pseudoobscura]
3808	2e-16	GA18973 [Drosophila pseudoobscura pseudoobscura] >gi|198135501|gb|EAL24792.2| GA18973 [Drosophila pseudoobscura pseudoobscura]
3809	4e-26	GK25501 [Drosophila willistoni] >gi|194166990|gb|EDW81891.1| GK25501 [Drosophila willistoni]
3810	3e-37	GF15693 [Drosophila ananassae] >gi|190616650|gb|EDV32174.1| GF15693 [Drosophila ananassae]
3811	1e-11	GJ16833 [Drosophila virilis] >gi|194146760|gb|EDW62479.1| GJ16833 [Drosophila virilis]
3812	2e-27	GF11714 [Drosophila ananassae] >gi|190619776|gb|EDV35300.1| GF11714 [Drosophila ananassae]
3814	3e-15	RE65032p [Drosophila melanogaster]
3815	6e-25	GJ18240 [Drosophila virilis] >gi|194142305|gb|EDW58711.1| GJ18240 [Drosophila virilis]
3816	7e-27	GL26463 [Drosophila persimilis] >gi|194103335|gb|EDW25378.1| GL26463 [Drosophila persimilis]
3818	5e-31	GJ23097 [Drosophila virilis] >gi|194151965|gb|EDW67399.1| GJ23097 [Drosophila virilis]
3819	5e-15	CG8187 [Drosophila melanogaster] >gi|7303059|gb|AAF58127.1| CG8187 [Drosophila melanogaster] >gi|16769510|gb|AAL28974.1| LD35843p [Drosophila melanogaster] >gi|220956400|gb|ACL90743.1| CG8187-PA [synthetic construct]
3821	1e-101	GH22080 [Drosophila grimshawi] >gi|193903717|gb|EDW02584.1| GH22080 [Drosophila grimshawi]
3825	5e-06	GF22701 [Drosophila ananassae] >gi|190617458|gb|EDV32982.1| GF22701 [Drosophila ananassae]
3826	3e-15	GI10524 [Drosophila mojavensis] >gi|193917552|gb|EDW16419.1| GI10524 [Drosophila mojavensis]
3827	4e-25	GI18917 [Drosophila mojavensis] >gi|193910795|gb|EDW09662.1| GI18917 [Drosophila mojavensis]
3828	1e-114	GH23138 [Drosophila grimshawi] >gi|193895994|gb|EDV94860.1| GH23138 [Drosophila grimshawi]
3830	5e-11	Translationally-controlled tumor protein homolog [Salmo salar]
3831	1e-93	GJ17224 [Drosophila virilis] >gi|194142469|gb|EDW58875.1| GJ17224 [Drosophila virilis]
3833	0	GH19988 [Drosophila grimshawi] >gi|193903405|gb|EDW02272.1| GH19988 [Drosophila grimshawi]
3836	1e-105	GA25759 [Drosophila pseudoobscura pseudoobscura] >gi|198138362|gb|EDY70077.1| GA25759 [Drosophila pseudoobscura pseudoobscura]
3840	4e-26	GI19212 [Drosophila mojavensis] >gi|193910272|gb|EDW09139.1| GI19212 [Drosophila mojavensis]
3841	2e-09	Msh6 [Drosophila melanogaster] >gi|13124364|sp|Q9VUM0.2|MSH6_DROME RecName: Full=Probable DNA mismatch repair protein Msh6 >gi|10727920|gb|AAF49656.2| Msh6 [Drosophila melanogaster] >gi|211938707|gb|ACJ13250.1| LD20722p [Drosophila melanogaster]
3845	1e-159	GL21941 [Drosophila persimilis] >gi|194111822|gb|EDW33865.1| GL21941 [Drosophila persimilis]
3847	3e-08	GG12635 [Drosophila erecta] >gi|190648304|gb|EDV45597.1| GG12635 [Drosophila erecta]
3849	7e-10	GI21217 [Drosophila mojavensis] >gi|193911782|gb|EDW10649.1| GI21217 [Drosophila mojavensis]
3850	1e-118	GF19208 [Drosophila ananassae] >gi|190618309|gb|EDV33833.1| GF19208 [Drosophila ananassae]
3851	3e-40	GM21881 [Drosophila sechellia] >gi|194126413|gb|EDW48456.1| GM21881 [Drosophila sechellia]
3852	2e-29	GA22363 [Drosophila pseudoobscura pseudoobscura] >gi|198149272|gb|EDY73179.1| GA22363 [Drosophila pseudoobscura pseudoobscura]
3853	1e-12	GI18625 [Drosophila mojavensis] >gi|193911399|gb|EDW10266.1| GI18625 [Drosophila mojavensis]
3856	2e-60	GI13065 [Drosophila mojavensis] >gi|193919271|gb|EDW18138.1| GI13065 [Drosophila mojavensis]
3858	1e-10	GF21074 [Drosophila ananassae] >gi|190617860|gb|EDV33384.1| GF21074 [Drosophila ananassae]
3862	3e-10	GI19514 [Drosophila mojavensis] >gi|193909679|gb|EDW08546.1| GI19514 [Drosophila mojavensis]
3865	1e-156	GH16079 [Drosophila grimshawi] >gi|193897250|gb|EDV96116.1| GH16079 [Drosophila grimshawi]
3870	0	GD18782 [Drosophila simulans] >gi|194199747|gb|EDX13323.1| GD18782 [Drosophila simulans]
3871	7e-09	GL22657 [Drosophila persimilis] >gi|194114651|gb|EDW36694.1| GL22657 [Drosophila persimilis]
3873	1e-102	guanine nucleotide-binding protein beta subunit [Calliphora vicina]
3875	6e-08	GI16580 [Drosophila mojavensis] >gi|193918433|gb|EDW17300.1| GI16580 [Drosophila mojavensis]
3878	7e-66	GK15079 [Drosophila willistoni] >gi|194160800|gb|EDW75701.1| GK15079 [Drosophila willistoni]
3880	8e-21	CG5190 [Drosophila melanogaster] >gi|122114392|sp|Q7JUX9.1|MRRP1_DROME RecName: Full=Mitochondrial ribonuclease P protein 1 homolog; Short=Mitochondrial RNase P protein 1; AltName: Full=RNA (guanine-9-)-methyltransferase domain-containing protein 1; Flags: Precursor >gi|7302602|gb|AAF57683.1| CG5190 [Drosophila melanogaster] >gi|21429108|gb|AAM50273.1| LD44982p [Drosophila melanogaster] >gi|22094…
3881	0	GJ22766 [Drosophila virilis] >gi|194152598|gb|EDW68032.1| GJ22766 [Drosophila virilis]
3883	8e-38	mitochondrial protein surfeit 1/SURF1/SHY1 [Glossina morsitans morsitans]
3884	1e-32	membrane guanylyl cyclase [Apostichopus japonicus]
3886	6e-06	GD10658 [Drosophila simulans] >gi|194192775|gb|EDX06351.1| GD10658 [Drosophila simulans]
3887	4e-16	GK20421 [Drosophila willistoni] >gi|194164525|gb|EDW79426.1| GK20421 [Drosophila willistoni]
3889	4e-94	40S ribosomal protein S18 [Anoplopoma fimbria]
3890	0	scarecrow, isoform A [Drosophila melanogaster] >gi|30923492|gb|EAA45970.1| scarecrow, isoform A [Drosophila melanogaster]
3891	2e-58	GH24152 [Drosophila grimshawi] >gi|193893375|gb|EDV92241.1| GH24152 [Drosophila grimshawi]
3892	3e-20	GI17320 [Drosophila mojavensis] >gi|193912889|gb|EDW11756.1| GI17320 [Drosophila mojavensis]
3893	4e-93	GK13825 [Drosophila willistoni] >gi|194168935|gb|EDW83836.1| GK13825 [Drosophila willistoni]
3895	1e-10	GH17870 [Drosophila grimshawi] >gi|193896432|gb|EDV95298.1| GH17870 [Drosophila grimshawi]
3899	7e-15	Hoglet [Monosiga ovata]
3900	3e-54	GJ23878 [Drosophila virilis] >gi|194151525|gb|EDW66959.1| GJ23878 [Drosophila virilis]
3902	7e-20	E3 ubiquitin ligase [Glossina morsitans morsitans]
3904	5e-07	GI15667 [Drosophila mojavensis] >gi|193908436|gb|EDW07303.1| GI15667 [Drosophila mojavensis]
3905	7e-60	unnamed protein product [Homo sapiens]
3908	1e-06	PREDICTED: similar to F57G4.9 [Acyrthosiphon pisum]
3909	6e-38	GF14380 [Drosophila ananassae] >gi|190616256|gb|EDV31780.1| GF14380 [Drosophila ananassae]
3914	1e-30	GF23653 [Drosophila ananassae] >gi|190625466|gb|EDV40990.1| GF23653 [Drosophila ananassae]
3915	2e-07	GK15660 [Drosophila willistoni] >gi|194159990|gb|EDW74891.1| GK15660 [Drosophila willistoni]
3916	5e-27	GD21521 [Drosophila simulans] >gi|194201439|gb|EDX15015.1| GD21521 [Drosophila simulans]
3917	1e-82	GJ16647 [Drosophila virilis] >gi|194146653|gb|EDW62372.1| GJ16647 [Drosophila virilis]
3918	0	GF21220 [Drosophila ananassae] >gi|190618743|gb|EDV34267.1| GF21220 [Drosophila ananassae]
3920	3e-29	GK14760 [Drosophila willistoni] >gi|257096369|sp|B4MUQ2.1|FICD_DROWI RecName: Full=Adenosine monophosphate-protein transferase FICD homolog >gi|194161346|gb|EDW76247.1| GK14760 [Drosophila willistoni]
3922	3e-17	GI24826 [Drosophila mojavensis] >gi|193916561|gb|EDW15428.1| GI24826 [Drosophila mojavensis]
3925	5e-06	GF21170 [Drosophila ananassae] >gi|190618647|gb|EDV34171.1| GF21170 [Drosophila ananassae]
3927	2e-77	GJ15472 [Drosophila virilis] >gi|194141853|gb|EDW58266.1| GJ15472 [Drosophila virilis]
3928	5e-19	enhancer of bithorax, isoform F [Drosophila melanogaster] >gi|272454981|gb|ACZ94577.1| enhancer of bithorax, isoform F [Drosophila melanogaster]
3930	2e-23	GF22156 [Drosophila ananassae] >gi|190617164|gb|EDV32688.1| GF22156 [Drosophila ananassae]
3931	0	GA21097 [Drosophila pseudoobscura pseudoobscura] >gi|121990829|sp|Q297U2.1|HTRA2_DROPS RecName: Full=Serine protease HTRA2, mitochondrial; AltName: Full=High temperature requirement protein A2; Flags: Precursor >gi|54638711|gb|EAL28113.1| GA21097 [Drosophila pseudoobscura pseudoobscura]
3933	3e-08	GG15016 [Drosophila erecta] >gi|190653305|gb|EDV50548.1| GG15016 [Drosophila erecta]
3938	1e-157	GE13993 [Drosophila yakuba] >gi|194178185|gb|EDW91796.1| GE13993 [Drosophila yakuba]
3939	4e-68	GK10515 [Drosophila willistoni] >gi|194170519|gb|EDW85420.1| GK10515 [Drosophila willistoni]
3940	5e-15	GF16483 [Drosophila ananassae] >gi|190627994|gb|EDV43518.1| GF16483 [Drosophila ananassae]
3941	3e-29	RecName: Full=Copia protein; AltName: Full=Gag-int-pol protein; Contains: RecName: Full=Copia VLP protein; Contains: RecName: Full=Copia protease >gi|1491679|emb|CAA26444.1| 31 KD polyprotein [Drosophila melanogaster] >gi|41058041|gb|AAR99086.1| SD14423p [Drosophila melanogaster]
3942	0	GK17562 [Drosophila willistoni] >gi|194158564|gb|EDW73465.1| GK17562 [Drosophila willistoni]
3943	9e-48	GH22795 [Drosophila grimshawi] >gi|193899343|gb|EDV98209.1| GH22795 [Drosophila grimshawi]
3946	4e-43	GI15742 [Drosophila mojavensis] >gi|193908558|gb|EDW07425.1| GI15742 [Drosophila mojavensis]
3948	1e-16	GJ10700 [Drosophila virilis] >gi|194142715|gb|EDW59118.1| GJ10700 [Drosophila virilis]
3949	0	GH20991 [Drosophila grimshawi] >gi|193901772|gb|EDW00639.1| GH20991 [Drosophila grimshawi]
3951	1e-123	GK24503 [Drosophila willistoni] >gi|194162635|gb|EDW77536.1| GK24503 [Drosophila willistoni]
3952	3e-36	GE16963 [Drosophila yakuba] >gi|194187805|gb|EDX01389.1| GE16963 [Drosophila yakuba]
3956	1e-108	GA16945 [Drosophila pseudoobscura pseudoobscura] >gi|47169618|tpe|CAE54495.1| TPA: modifier of mod(mdg4)-h64.2 [Drosophila pseudoobscura] >gi|198131122|gb|EAL27200.2| GA16945 [Drosophila pseudoobscura pseudoobscura]
3958	6e-66	GL20841 [Drosophila persimilis] >gi|194109183|gb|EDW31226.1| GL20841 [Drosophila persimilis]
3962	3e-09	GJ12612 [Drosophila virilis] >gi|194153411|gb|EDW68595.1| GJ12612 [Drosophila virilis]
3963	5e-93	GI21853 [Drosophila mojavensis] >gi|193914186|gb|EDW13053.1| GI21853 [Drosophila mojavensis]
3965	2e-08	GA21356 [Drosophila pseudoobscura pseudoobscura] >gi|54636034|gb|EAL25437.1| GA21356 [Drosophila pseudoobscura pseudoobscura]
3968	6e-09	GJ11983 [Drosophila virilis] >gi|194154495|gb|EDW69679.1| GJ11983 [Drosophila virilis]
3969	1e-26	GI13510 [Drosophila mojavensis] >gi|193912864|gb|EDW11731.1| GI13510 [Drosophila mojavensis]
3970	7e-15	polythreonine protein [Cryptosporidium parvum]
3973	7e-38	GJ22587 [Drosophila virilis] >gi|194152897|gb|EDW68331.1| GJ22587 [Drosophila virilis]
3974	2e-14	GD15789 [Drosophila simulans] >gi|194204423|gb|EDX17999.1| GD15789 [Drosophila simulans]
3978	8e-35	CG33052 [Drosophila melanogaster] >gi|23093258|gb|AAN11712.1| CG33052 [Drosophila melanogaster]
3982	2e-76	GF14855 [Drosophila ananassae] >gi|190615296|gb|EDV30820.1| GF14855 [Drosophila ananassae]
3983	9e-20	GI23422 [Drosophila mojavensis] >gi|193915412|gb|EDW14279.1| GI23422 [Drosophila mojavensis]
3985	5e-45	uncharacterized secreted conserved protein [Glossina morsitans morsitans]
3986	6e-11	GI18280 [Drosophila mojavensis] >gi|193914699|gb|EDW13566.1| GI18280 [Drosophila mojavensis]
3987	4e-66	GH10500 [Drosophila grimshawi] >gi|193904576|gb|EDW03443.1| GH10500 [Drosophila grimshawi]
3988	7e-57	ATPase [Homo sapiens]
3989	4e-40	GK17571 [Drosophila willistoni] >gi|194158582|gb|EDW73483.1| GK17571 [Drosophila willistoni]
3993	4e-19	GJ23415 [Drosophila virilis] >gi|194151388|gb|EDW66822.1| GJ23415 [Drosophila virilis]
3994	1e-10	AGAP001957-PA [Anopheles gambiae str. PEST] >gi|157012452|gb|EAA01271.5| AGAP001957-PA [Anopheles gambiae str. PEST]
3995	1e-113	GI18111 [Drosophila mojavensis] >gi|193914393|gb|EDW13260.1| GI18111 [Drosophila mojavensis]
3998	1e-23	GI15485 [Drosophila mojavensis] >gi|193912290|gb|EDW11157.1| GI15485 [Drosophila mojavensis]
3999	2e-06	GA21029 [Drosophila pseudoobscura pseudoobscura] >gi|198131096|gb|EAL27185.2| GA21029 [Drosophila pseudoobscura pseudoobscura]
4003	3e-47	GK20458 [Drosophila willistoni] >gi|194164502|gb|EDW79403.1| GK20458 [Drosophila willistoni]
4006	3e-51	GA21990 [Drosophila pseudoobscura pseudoobscura] >gi|198132408|gb|EAL28382.2| GA21990 [Drosophila pseudoobscura pseudoobscura]
4007	1e-155	GH24781 [Drosophila grimshawi] >gi|193893332|gb|EDV92198.1| GH24781 [Drosophila grimshawi]
4009	1e-43	GA22624 [Drosophila pseudoobscura pseudoobscura] >gi|198145941|gb|EDY72375.1| GA22624 [Drosophila pseudoobscura pseudoobscura]
4011	4e-32	GG24999 [Drosophila erecta] >gi|190660533|gb|EDV57725.1| GG24999 [Drosophila erecta]
4016	2e-13	CG14438, isoform A [Drosophila melanogaster] >gi|24640213|ref|NP_727123.1| CG14438, isoform B [Drosophila melanogaster] >gi|22831845|gb|AAF46197.2| CG14438, isoform A [Drosophila melanogaster] >gi|22831846|gb|AAN09184.1| CG14438, isoform B [Drosophila melanogaster]
4017	1e-122	GJ14191 [Drosophila virilis] >gi|194142218|gb|EDW58626.1| GJ14191 [Drosophila virilis]
4019	1e-29	ACYPI47222 [Acyrthosiphon pisum]
4026	1e-117	ras interacting protein [Dictyostelium discoideum AX4] >gi|256012909|gb|EEU04088.1| ras interacting protein [Dictyostelium discoideum AX4]
4027	3e-08	GJ17910 [Drosophila virilis] >gi|194141442|gb|EDW57861.1| GJ17910 [Drosophila virilis]
4030	3e-20	GK15433 [Drosophila willistoni] >gi|194161494|gb|EDW76395.1| GK15433 [Drosophila willistoni]
4032	6e-22	GL26077 [Drosophila persimilis] >gi|194115087|gb|EDW37130.1| GL26077 [Drosophila persimilis]
4033	6e-85	60S ribosomal protein l27a [Lycosa singoriensis]
4034	5e-07	GA19599 [Drosophila pseudoobscura pseudoobscura] >gi|198150354|gb|EAL29536.2| GA19599 [Drosophila pseudoobscura pseudoobscura]
4036	1e-18	GL13292 [Drosophila persimilis] >gi|198470312|ref|XP_001355293.2| GA13121 [Drosophila pseudoobscura pseudoobscura] >gi|194108790|gb|EDW30833.1| GL13292 [Drosophila persimilis] >gi|198145390|gb|EAL32350.2| GA13121 [Drosophila pseudoobscura pseudoobscura]
4038	4e-18	GJ15084 [Drosophila virilis] >gi|194140741|gb|EDW57212.1| GJ15084 [Drosophila virilis]
4041	4e-60	oxt [Drosophila virilis] >gi|194154582|gb|EDW69766.1| oxt [Drosophila virilis]
4043	1e-131	GA20327 [Drosophila pseudoobscura pseudoobscura] >gi|198149449|gb|EAL31262.2| GA20327 [Drosophila pseudoobscura pseudoobscura]
4045	4e-63	GF10744 [Drosophila ananassae] >gi|190625384|gb|EDV40908.1| GF10744 [Drosophila ananassae]
4046	0	GJ15260 [Drosophila virilis] >gi|194147793|gb|EDW63491.1| GJ15260 [Drosophila virilis]
4047	3e-73	GM25453 [Drosophila sechellia] >gi|194119404|gb|EDW41447.1| GM25453 [Drosophila sechellia]
4048	0	PREDICTED: similar to pepsinogen C [Monodelphis domestica]
4059	5e-91	MIP21713p [Drosophila melanogaster]
4062	1e-65	GJ10620 [Drosophila virilis] >gi|194142577|gb|EDW58980.1| GJ10620 [Drosophila virilis]
4063	4e-16	GE15283 [Drosophila yakuba] >gi|194173694|gb|EDW87305.1| GE15283 [Drosophila yakuba]
4065	2e-19	GJ11688 [Drosophila virilis] >gi|194155032|gb|EDW70216.1| GJ11688 [Drosophila virilis]
4065	3e-19	GA28025 [Drosophila pseudoobscura pseudoobscura] >gi|198139621|gb|EDY70745.1| GA28025 [Drosophila pseudoobscura pseudoobscura]
4066	0	GK20840 [Drosophila willistoni] >gi|194162014|gb|EDW76915.1| GK20840 [Drosophila willistoni]
[truncated: 25,456 more rows]
