# Supplementary material for: Transcriptome Analysis of the Oriental Fruit Fly (Bactrocera dorsalis)
Source: PLoS One. 2011 Dec 15;6(12):e29127. doi: 10.1371/journal.pone.0029127 (PMC3240649; doi:10.1371/journal.pone.0029127)
Supplement: Table S2 — KO annotation of unigenes. (XLS) [file pone.0029127.s006.xls]

## Sheet: Sheet1
Supplemental Table 2 KO annotation of unigenes
Pathway	Count (16141)	Pathway ID
Metabolic pathways	2971 (18.41%)	ko01100
Pathways in cancer	693 (4.29%)	ko05200
Focal adhesion	545 (3.38%)	ko04510
Spliceosome	509 (3.15%)	ko03040
Purine metabolism	480 (2.97%)	ko00230
Regulation of actin cytoskeleton	475 (2.94%)	ko04810
Huntington's disease	473 (2.93%)	ko05016
Endocytosis	440 (2.73%)	ko04144
Adherens junction	429 (2.66%)	ko04520
Lysosome	400 (2.48%)	ko04142
MAPK signaling pathway	396 (2.45%)	ko04010
Wnt signaling pathway	393 (2.43%)	ko04310
Alzheimer's disease	390 (2.42%)	ko05010
Protein processing in endoplasmic reticulum	389 (2.41%)	ko04141
Ubiquitin mediated proteolysis	381 (2.36%)	ko04120
Cell cycle	376 (2.33%)	ko04110
RNA degradation	353 (2.19%)	ko03018
Insulin signaling pathway	337 (2.09%)	ko04910
Tight junction	329 (2.04%)	ko04530
Phagosome	308 (1.91%)	ko04145
Peroxisome	307 (1.9%)	ko04146
Amoebiasis	305 (1.89%)	ko05146
Vascular smooth muscle contraction	303 (1.88%)	ko04270
Vibrio cholerae infection	301 (1.86%)	ko05110
Prostate cancer	294 (1.82%)	ko05215
Pyrimidine metabolism	291 (1.8%)	ko00240
Hypertrophic cardiomyopathy (HCM)	291 (1.8%)	ko05410
Dorso-ventral axis formation	287 (1.78%)	ko04320
Chemokine signaling pathway	280 (1.73%)	ko04062
Lysine degradation	279 (1.73%)	ko00310
Limonene and pinene degradation	278 (1.72%)	ko00903
Dilated cardiomyopathy	278 (1.72%)	ko05414
Notch signaling pathway	269 (1.67%)	ko04330
Axon guidance	266 (1.65%)	ko04360
ECM-receptor interaction	262 (1.62%)	ko04512
Renal cell carcinoma	254 (1.57%)	ko05211
Ribosome	252 (1.56%)	ko03010
Oxidative phosphorylation	247 (1.53%)	ko00190
Parkinson's disease	243 (1.51%)	ko05012
Oocyte meiosis	240 (1.49%)	ko04114
Calcium signaling pathway	239 (1.48%)	ko04020
Starch and sucrose metabolism	232 (1.44%)	ko00500
Melanogenesis	223 (1.38%)	ko04916
Pathogenic Escherichia coli infection	222 (1.38%)	ko05130
Glycerophospholipid metabolism	221 (1.37%)	ko00564
Drug metabolism - other enzymes	219 (1.36%)	ko00983
Amino sugar and nucleotide sugar metabolism	218 (1.35%)	ko00520
Neuroactive ligand-receptor interaction	214 (1.33%)	ko04080
Fc gamma R-mediated phagocytosis	214 (1.33%)	ko04666
Neurotrophin signaling pathway	206 (1.28%)	ko04722
Progesterone-mediated oocyte maturation	200 (1.24%)	ko04914
Viral myocarditis	199 (1.23%)	ko05416
Bacterial invasion of epithelial cells	198 (1.23%)	ko05100
PPAR signaling pathway	197 (1.22%)	ko03320
Aminoacyl-tRNA biosynthesis	196 (1.21%)	ko00970
Drug metabolism - cytochrome P450	195 (1.21%)	ko00982
Tyrosine metabolism	193 (1.2%)	ko00350
T cell receptor signaling pathway	192 (1.19%)	ko04660
Long-term potentiation	189 (1.17%)	ko04720
Metabolism of xenobiotics by cytochrome P450	187 (1.16%)	ko00980
Leukocyte transendothelial migration	185 (1.15%)	ko04670
Phosphatidylinositol signaling system	185 (1.15%)	ko04070
Glycolysis / Gluconeogenesis	180 (1.12%)	ko00010
Retinol metabolism	175 (1.08%)	ko00830
Jak-STAT signaling pathway	175 (1.08%)	ko04630
Shigellosis	175 (1.08%)	ko05131
Arginine and proline metabolism	175 (1.08%)	ko00330
Riboflavin metabolism	170 (1.05%)	ko00740
Glycerolipid metabolism	168 (1.04%)	ko00561
TGF-beta signaling pathway	166 (1.03%)	ko04350
Cardiac muscle contraction	165 (1.02%)	ko04260
Gastric acid secretion	161 (1%)	ko04971
Prion diseases	160 (0.99%)	ko05020
ErbB signaling pathway	159 (0.99%)	ko04012
Glutathione metabolism	159 (0.99%)	ko00480
Epithelial cell signaling in Helicobacter pylori infection	158 (0.98%)	ko05120
Salivary secretion	155 (0.96%)	ko04970
Alanine, aspartate and glutamate metabolism	154 (0.95%)	ko00250
B cell receptor signaling pathway	150 (0.93%)	ko04662
GnRH signaling pathway	150 (0.93%)	ko04912
Citrate cycle (TCA cycle)	149 (0.92%)	ko00020
Small cell lung cancer	146 (0.9%)	ko05222
Pyruvate metabolism	145 (0.9%)	ko00620
Hedgehog signaling pathway	144 (0.89%)	ko04340
ABC transporters	144 (0.89%)	ko02010
Valine, leucine and isoleucine degradation	140 (0.87%)	ko00280
Amyotrophic lateral sclerosis (ALS)	138 (0.85%)	ko05014
VEGF signaling pathway	137 (0.85%)	ko04370
Arrhythmogenic right ventricular cardiomyopathy (ARVC)	137 (0.85%)	ko05412
RNA polymerase	137 (0.85%)	ko03020
Gap junction	136 (0.84%)	ko04540
Natural killer cell mediated cytotoxicity	134 (0.83%)	ko04650
Inositol phosphate metabolism	134 (0.83%)	ko00562
Endometrial cancer	133 (0.82%)	ko05213
Glycine, serine and threonine metabolism	133 (0.82%)	ko00260
Chronic myeloid leukemia	131 (0.81%)	ko05220
Fatty acid metabolism	130 (0.81%)	ko00071
Complement and coagulation cascades	127 (0.79%)	ko04610
MAPK signaling pathway - fly	127 (0.79%)	ko04013
p53 signaling pathway	126 (0.78%)	ko04115
Steroid hormone biosynthesis	125 (0.77%)	ko00140
Adipocytokine signaling pathway	124 (0.77%)	ko04920
Galactose metabolism	122 (0.76%)	ko00052
N-Glycan biosynthesis	121 (0.75%)	ko00510
Tryptophan metabolism	121 (0.75%)	ko00380
Pentose and glucuronate interconversions	121 (0.75%)	ko00040
Phototransduction - fly	121 (0.75%)	ko04745
Proteasome	120 (0.74%)	ko03050
Chagas disease	118 (0.73%)	ko05142
Colorectal cancer	118 (0.73%)	ko05210
Basal transcription factors	115 (0.71%)	ko03022
Porphyrin and chlorophyll metabolism	111 (0.69%)	ko00860
Hematopoietic cell lineage	108 (0.67%)	ko04640
Apoptosis	108 (0.67%)	ko04210
Glioma	107 (0.66%)	ko05214
Cysteine and methionine metabolism	106 (0.66%)	ko00270
Ascorbate and aldarate metabolism	106 (0.66%)	ko00053
Circadian rhythm - fly	104 (0.64%)	ko04711
Cell adhesion molecules (CAMs)	104 (0.64%)	ko04514
mTOR signaling pathway	103 (0.64%)	ko04150
Long-term depression	103 (0.64%)	ko04730
Propanoate metabolism	101 (0.63%)	ko00640
Fructose and mannose metabolism	101 (0.63%)	ko00051
Basal cell carcinoma	100 (0.62%)	ko05217
Renin-angiotensin system	97 (0.6%)	ko04614
alpha-Linolenic acid metabolism	95 (0.59%)	ko00592
Toll-like receptor signaling pathway	93 (0.58%)	ko04620
Nucleotide excision repair	93 (0.58%)	ko03420
DNA replication	93 (0.58%)	ko03030
Fc epsilon RI signaling pathway	92 (0.57%)	ko04664
Valine, leucine and isoleucine biosynthesis	92 (0.57%)	ko00290
Butanoate metabolism	91 (0.56%)	ko00650
Antigen processing and presentation	91 (0.56%)	ko04612
Olfactory transduction	90 (0.56%)	ko04740
Vasopressin-regulated water reabsorption	88 (0.55%)	ko04962
Pancreatic cancer	82 (0.51%)	ko05212
Linoleic acid metabolism	81 (0.5%)	ko00591
Type II diabetes mellitus	81 (0.5%)	ko04930
beta-Alanine metabolism	79 (0.49%)	ko00410
Pentose phosphate pathway	79 (0.49%)	ko00030
Malaria	78 (0.48%)	ko05144
Non-small cell lung cancer	78 (0.48%)	ko05223
Phenylalanine metabolism	78 (0.48%)	ko00360
Acute myeloid leukemia	73 (0.45%)	ko05221
NOD-like receptor signaling pathway	72 (0.45%)	ko04621
Sphingolipid metabolism	72 (0.45%)	ko00600
Collecting duct acid secretion	72 (0.45%)	ko04966
Biosynthesis of unsaturated fatty acids	66 (0.41%)	ko01040
Aldosterone-regulated sodium reabsorption	66 (0.41%)	ko04960
Melanoma	64 (0.4%)	ko05218
Protein export	64 (0.4%)	ko03060
Homologous recombination	64 (0.4%)	ko03440
Systemic lupus erythematosus	62 (0.38%)	ko05322
Selenoamino acid metabolism	62 (0.38%)	ko00450
Base excision repair	60 (0.37%)	ko03410
Cytokine-cytokine receptor interaction	60 (0.37%)	ko04060
Glycosylphosphatidylinositol(GPI)-anchor biosynthesis	59 (0.37%)	ko00563
Leishmaniasis	58 (0.36%)	ko05140
Ether lipid metabolism	57 (0.35%)	ko00565
Glycosaminoglycan degradation	55 (0.34%)	ko00531
Circadian rhythm - mammal	53 (0.33%)	ko04710
Mismatch repair	53 (0.33%)	ko03430
Other glycan degradation	53 (0.33%)	ko00511
One carbon pool by folate	52 (0.32%)	ko00670
RIG-I-like receptor signaling pathway	51 (0.32%)	ko04622
Glyoxylate and dicarboxylate metabolism	51 (0.32%)	ko00630
Nitrogen metabolism	51 (0.32%)	ko00910
Folate biosynthesis	50 (0.31%)	ko00790
Phototransduction	48 (0.3%)	ko04744
Histidine metabolism	47 (0.29%)	ko00340
Arachidonic acid metabolism	47 (0.29%)	ko00590
Pantothenate and CoA biosynthesis	46 (0.28%)	ko00770
Bladder cancer	46 (0.28%)	ko05219
Proximal tubule bicarbonate reclamation	46 (0.28%)	ko04964
Thyroid cancer	45 (0.28%)	ko05216
O-Glycan biosynthesis	45 (0.28%)	ko00512
Cytosolic DNA-sensing pathway	44 (0.27%)	ko04623
Nicotinate and nicotinamide metabolism	44 (0.27%)	ko00760
SNARE interactions in vesicular transport	40 (0.25%)	ko04130
D-Arginine and D-ornithine metabolism	37 (0.23%)	ko00472
Cyanoamino acid metabolism	37 (0.23%)	ko00460
Fatty acid biosynthesis	35 (0.22%)	ko00061
Insect hormone biosynthesis	35 (0.22%)	ko00981
Terpenoid backbone biosynthesis	35 (0.22%)	ko00900
Taste transduction	32 (0.2%)	ko04742
Regulation of autophagy	30 (0.19%)	ko04140
Ubiquinone and other terpenoid-quinone biosynthesis	29 (0.18%)	ko00130
Steroid biosynthesis	28 (0.17%)	ko00100
Synthesis and degradation of ketone bodies	28 (0.17%)	ko00072
Glycosaminoglycan biosynthesis - heparan sulfate	27 (0.17%)	ko00534
Non-homologous end-joining	23 (0.14%)	ko03450
Primary bile acid biosynthesis	22 (0.14%)	ko00120
Glycosphingolipid biosynthesis - globo series	22 (0.14%)	ko00603
Type I diabetes mellitus	22 (0.14%)	ko04940
Glycosaminoglycan biosynthesis - chondroitin sulfate	20 (0.12%)	ko00532
Glycosphingolipid biosynthesis - ganglio series	19 (0.12%)	ko00604
Fatty acid elongation in mitochondria	19 (0.12%)	ko00062
Phenylalanine, tyrosine and tryptophan biosynthesis	18 (0.11%)	ko00400
Maturity onset diabetes of the young	18 (0.11%)	ko04950
Primary immunodeficiency	17 (0.11%)	ko05340
Sulfur metabolism	17 (0.11%)	ko00920
Autoimmune thyroid disease	17 (0.11%)	ko05320
Caffeine metabolism	17 (0.11%)	ko00232
Biotin metabolism	17 (0.11%)	ko00780
Vitamin B6 metabolism	17 (0.11%)	ko00750
Thiamine metabolism	16 (0.1%)	ko00730
Butirosin and neomycin biosynthesis	15 (0.09%)	ko00524
Taurine and hypotaurine metabolism	14 (0.09%)	ko00430
Lysine biosynthesis	14 (0.09%)	ko00300
Glycosphingolipid biosynthesis - lacto and neolacto series	14 (0.09%)	ko00601
Glycosaminoglycan biosynthesis - keratan sulfate	13 (0.08%)	ko00533
O-Mannosyl glycan biosynthesis	13 (0.08%)	ko00514
D-Glutamine and D-glutamate metabolism	8 (0.05%)	ko00471
Lipoic acid metabolism	5 (0.03%)	ko00785
Asthma	4 (0.02%)	ko05310
Allograft rejection	2 (0.01%)	ko05330
Intestinal immune network for IgA production	2 (0.01%)	ko04672
Polyketide sugar unit biosynthesis	1 (0.01%)	ko00523
Graft-versus-host disease	1 (0.01%)	ko05332
