# Supplementary material for: Transcriptome Analysis of the Oriental Fruit Fly (Bactrocera dorsalis)
Source: PLoS One. 2011 Dec 15;6(12):e29127. doi: 10.1371/journal.pone.0029127 (PMC3240649; doi:10.1371/journal.pone.0029127)
Supplement: Table S3 — Sequence information of unigenes related to resistance. (XLS) [file pone.0029127.s007.xls]

## Sheet: Sheet1
Supplemental Table 3 Sequence information of unigenes related to resistance
JF970908	CAATACCCACATTGGTGGATAACGGTTTCGCAATTTCGAAATCACGTGCCATAATTGTCTATTTGGTCGAAATATACGGTAAAAATGATTCGTTATATCCGAAATGCCCGAAGAAGCGCACTCTCATCAACCAACGTCTCTCCTTTGACGCCGACACATTATACCAGGCCTTCGTTAATGCTTATATAGCAAAATATATGTT
JF970909	TGTGTTCTGTTCTAAAACATATTTCTGTTTTCTGTTCTGAAACATTTCTTGTAAATATATGTACATAAAATTTTGAAATCGAAAATGGCAAAATTAGCACTGGAGCTTCTCACACTAGAAAACAATGTTTTCAAAGCGTATCTCTTTTGGTCCGCAATTTTAGTGTTGAAAATGTTATTCATGTCGCTGTTGACGGGATTCATGCGTTTCAGGACAATGACCTTCATCAACGAAGAGGATATACTCGACAAACGACTCAAGGTAAAATATAACGATCCAGATGTGGAGCGTGCACGCCGAGCGCATCGCAACGATCTGGAGAATATTCTGCCGTTTTTCACCATTGGCATCTTGTATGTGCTGCTAGATCCCAATGCTACTTTGGCCATCAATTTGTTC…
FJ970910	AAGCCTATACTCTACTCGTATTGGCGTAGTTCCTGTTCGTGGCGGGTGCGCATCGCTCTCAACTTGAAGGAAATACCCTACGACATCAAACCCATTAGCCTAATCAAGTCGGGCGGTGAACAGCATTGCAATGAGTATCGTGAGGTCAATCCGATGGAGCAGGTGCCAGCGTTGCAAATCGATGGCCACACGCTGATCGAGTCAGTCGCCATTATGCACTACTTGGAGGAGACACGTCCCCAACGTCCATTGCTGCCACAGGACGTGCACAAACGCGCTAAAGTGCGTGAGATTGTGGAAATCATCTGTTCGGGCATACAGCCACTGCAGAATCTGATTGTACTCATCCATGTCGGCGAGGAGAAGAAGAAGGAATGGGCACAGCATTGGATTACGCGC…
FJ970911	CCTAACGCCTGAATTCCTCAAGCTCAATCCTCAGCACACCATACCGGTACTGGATGATAACGGCACTGTCGTAACAGACTCGCATGTGATTAACGCCTATCTGGTGGACAAATACTCATCATATGAGACACTCTATCCCAAAGATCAGCAAAAGCGTAGGGAAGTAGATGCGCGTCTTTACTTCGATGCCGGTCATTTATTCCCACGCGTGCGTCTTATGGTCGAACCGGTTATCTATTTTGGTGCGGACAAAATTCAGCAAGAGAAAATCGCATATATGCAATTGGCCTACGATGGCTTGGAGAAGTGTCTTGCCAATGCGCCGTATTTGTGTGGTGAGCATTTGACTATCGCCGATCTGTGTGCCATCGCTTCGGTGTCCAGCGCCGTGCACTTTAC…
FJ970912	AACTTATCTTTGGTTGGGAGTATAACTATATTTCGACATCTAAATCGGGAAAAAATCGTACCGGAGCACTGGTATCCACGACGCAATTATGGTCGCAGTCGTATCGATGAATTCCTTGAATGGCAACAGCGTAATACCGCAATGGCATGCGGTAATTACTTTCAACAAAAGTGGCTTTCACCTATTTTAAACAAGGCATCTCCTGACGCCAAAAATGTCAGTGTCTTAACAGAATGTCTAAACCAAAATTTGAAGAACTTTGAAAACCACTTTCTAAATAAAAACAAGTTTGTCATTGGTGAAAATATTTCTTATGCTGATCTGATGGCAATTTGCGAAATCGATCAACCAAAATTCATAGGATTCGATCCTTTCAATCATCATCCAAAGTTGGGTAAA…
FJ970913	GGTGAGAGTGTAGCGATAGTTAGATACCTCGCCGATAAGGGGCAATTCAGTGAGCAACTCTATCCGAAAGCATTAGAACAGCGTGCACGCGTTGATGAATTTCTCGAATGGCAGCATTTGGGTGTGCGTTTGGGCTGTGCAACATATTTTCTTGATATGTGGCTACTCCCAATGAACGGTATAAAACCGAAACCTAGCGCTGAAAAAGCGGCTATCTTAAGTAAAAATATGGAGTCACAATTAAAAATTTTAGAGGAGATTTGGCTGAAAGACACACCATTTGTGGTGGACAATAAAATGACTGTGGCCGATTTATTTGGTGCTTGTGAAGTGGAGCAAACGAAATTAGCACACTATGATGTTGGTAAGAAGTTTCCGAAAATCGCCGAGTGGATGCAA…
FJ970914	ATCAACCCACAACACACGATCCCCACACTGGTCGACAAGGACTTTGCGCTCTGGGAATCACGCGCCATCATGATCTACCTAGTGGAGCAATATGCCAAGACCGACTCACTCTACTCCCAGTGCCCCGAAACGCGTGCGCTTATCAATCAGCGCTTGTACTTCGATATGAATCTCGCTCTAACATT
FJ970915	GGTAAATCTGCTGTTTATAACTAAAATTTGTATACAGAGCAAGACTATTGAAAATGGCTACAACAAGTGCAGCGCCACCATTAGCAACATTTAATGCGCCAAATCCTAGTGCAGCCATGAATGAGAAGTTCACAAGAAACTATTTAACGCTTGATAATCCTGTCTTCTGCTGCTTTCTTTTCTGGGCCAGTGTGCTGGTAATCAAAATGTTACTGATGTCCTTGCTGACAGCGCTGCAACGATTCCGCAATAAGGTATTCCCTAATCAAGAAGACTTGTTTTTCAAGGATATTGAAGTACAATTTAATGATCCACATGTGGAGCGTGTGCGTCG
FJ970916	AAATTCGATAATCCCGATGTTGAACGCGTGCGCAGAGCTCATCGCAATGATCTGGAAAACATTTTGCCATTCTTCATCATTGGCTTCCTCTACGTGCTGATCGACCCAACCCCTGGTCTGGCCATCAATCTCTTCCGCGCTGTGGGTATTGCGCGTATTGTGCACACAATTGTCTATGCTGTTGTTGTTGTACCACAACCCAGTCGCGCATTGGCATTCTTCGTTGCTTTGGGTGCAACAGTCTACATGGGCTTCCAGGTAGTGATTGCCGCCTTGTAAAAATGCCTTGTGTACTCTAAGCTATGCTTTTCACTCTCAGGAG
FJ970917	GCGTTGCATATCAGTGATAAAATGTCCAAGTTGGTATTGTATTACGACGATGTCAGCCCGCCAGTACGCAGCTGCATGATGCTTATCAAATTGTTGGAGTTGGATGTGGAATATAAATATGTAGATTTGTTTAAGGGCGGTCAATTGGAAAAATCATTCTTAGAGCTGAACCCGAATCACACGGTGCCCACTTTGGTTCATGATAATCTGGTCATCACCGACAGCCATATTATTCTTACGCACCTTTGTGAGAAATTCGA
FJ970918	ATACGAACGTGCTAAGGTCCGTGAGATTGTAGAAATCATAGCCTCAGGCATACAGCCGTTACAAAATCGGAAAGTGCAGAAGCGTGTTGAGCACGATAAACGATTGGAGTGGGTTCAACATTGGGTCAATAGCGGTTTTCGCGCTCTGGAAGAAAAGCTCTCCACCACGGCGGGCAAATATTGTGTGGGTGATGAGGTTTCAATGGCTGATTGCTGTCTGCTGCCCCAAGTTTTTAATGCCAGAAACTCTCAGGTT
FJ970919	TAATAAAAGACAATGAGTGGCGGCAAACATTTAGCTAAAGGTTCCCAAAAACCAGAACTACCCGACGATGGTGTTCTTCGCTTGTATTCTATGCGCTTTTGTCCATATGCTCATCGTGCCCATTTAGTACTTGACGCCAAAAATATTCCACATCACACTATTTATATTAATCTTACGGAAAAGCCAGAATGGCTTACCGAAGTCAGCCCACTGGGTAAAGTGCCGGCATTACAGTTACCCAAAGAGGAAGGCAA
FJ970920	TAATAAAAGACAATGAGTGGCGGCAAACATTTAGCTAAAGGTTCCCAAAAACCAGAACTACCCGACGATGGTGTTCTTCGCTTGTATTCTATGCGCTTTTGTCCATATGCTCATCGTGCCCATTTAGTACTTGACGCCAAAAATATTCCACATCACACTATTTATATTAATCTTACGGAAAAGCCAGAATGGCTTACCGAAGTCAGCCCACTGGGTAAAGTGCCGGCATTACAGTTACCCAAAGAGGAAGGCAA
FJ970921	GGTGAAAAACTTGTTCTCTACGGCTTCGAGAGAAGTCCGCCGGTACGCGCTGTTTTACTCACACTGAATGCTTTGAATTTGGAATTCGAACTAATACCGGTGGATACATTTAAAGGTGAACAAAATTCTGAGGAGCACTTGAAAAAGAATCCAGCGCATACAATTCCAGTACTCGAAGTTGATGGCAAATATATATCCGATTCTCACGCCATTATCGCCTTTTTGGCTAGCAAATATGGCAAAGATGATTCGCTCTATCCAAAGGACCTGTATCAACGCGCCACTGTCGATCAACGTTTGCACTATGAGAATGGTGTTATCTTTAACGAAACTATGAAACAACGTTTGCGTGCATTATTTTCAAGCGAACAGCCACAAGCGGCAGCTGAGGAAGCATTT…
JF833310	CCGCTCTTCAAGAAAACAGATCCCGAAAATGTAGTTATTGAAAATTTAACTCGCATGTGGGCGGAATTTGCCAAAAACGGAGATCCGAATAAAGCAACTGATGAGTATCTGAAGGATATCAAATGGCCCCCTTATACTGAGGATAAAAAGTCTTACTTAGTAATTGGGAAAGACTTGAATATTGGGGAGGGTGGAATTTTCACACAGCGATTTCAAATTTGGGACGAGCTATTTCCGGTGCCTAAATTCGCC
JF833311	ACTAGAAATTGGACGGACACATTTGACGCGACACGTGAACCAATCGAATGCATGCAATGGGATCAATATAAATCTGGCGCCGATAAACTACACGGTGTCGAAGATTGTCTCACGGTAAACGTCTATAAGCCAAAGCTGCCCGCCGTTGCAGTTGCAGAAAATGGTATGCCGGTAGTTGTGCTTATACATGGTGGCGCCTTTATGTTCGGTTCAGTGCGCGCTAATGGGCACGAGAATTTTATGCGTAACGGACGTGTAATAGTTGTGAAAATGGGTT
JF833312	CGGTCATAACAAGCGTGGGGAAATTAAATGCCAGCCAACTGCAGGAAGACTTGGAGGATTGTCTAAACCTGAGTGTCTACAGCAAAAATCTCGCAGCCAAACAACCGGTAATGTTCTACATTTATGGCGGCGGCTTCACCAATGGCTCCGCCTCCGATCACCCACCACACCATCTGCTGGAGAAAGACATTGTGCTGGTAGTGGC
JF833313	ATGTTGGGCTTCACGAACAAACTATTCGAGAAAACCGCACAGCCGCCCATCTACTTCTACACTTTCGACTATGCCGGCGAGAAGACGAATTTCGGTTTCGATTTGGGCAACGCACAGTATCCCTTCAATGGCGGTGTACACCATACCGATGAGCTGATTTATCTGTTTGCAATGAAGCCACCGTTGAATGCACAGGATACTGCAATTGCCAAGAAGATGGTGGCACTTTGGGTGTC
JF833314	CAATGGTCAGGAGCGGCACGCTTATCCACTTGCCAAACTAGCCGGATTTAAGGGGGAACATGATGAACAACATGTCCTAGAATATCTGAAAAAATGCAAAGCGACCGATCTGGCACAGTTGGAGCAGAAAGTGCTGACCACAGTTGAGTTACAACGTAAAATAATGTTTCCTTTTGCACCCTGTATAGAGCCATATGATACGCCGGACTGTGTAATTTCAAAAAGTCCGCGTGATCTTATGAGAAC
JF833315	GGGATCGAAATGAAAATACAGATCTGGAATATAATTGGCATTGCCTTCGTTGCAGCATCCTTAAATTGCGCTTTTGCAATTCAAGTGAACACTTCATTGGGCAAAATACTGGGTACAACGCTTAAATCCCGTTTGGGAGCAGACTTCTATGCCTTCCGAGGTATACGCTATGCGCAATCGCCTGTAGGAGAATTACGCTTTCAGAACCCTAAACCATACCCGGCTTGGAAGCCAACAGTTCTCGATGCGACTGAGGATGG
JF833316	CCGCCAACACCGTCCAGCGCTCCACCAACTACACCCGTTAACGGTGTCAGCAAACCGCCTAAACTTTCACAAGTCGTGGAAGTCAGCGGTGTTAATGAGGCGCCTAACACTGAGAGCTCACAAAAACGAAAATCACTGTCGGCACTTAGTTCCGTATTCACTTTTATGAAGGGCACACCTTTGCCGGTCACGCTTTTAAAAAGCGAGACTCCGCCAGCCTCTTTCTTATTTTCCGTGCCAACTGATTTGGCGAACGTCACCAACATA
JF833317	ACTGTGCGCCAGCTAGCAAATACGCTGATTGACTTAGGCAAAGACAGCACAAGTCTCTCTAACAATTTGCTCTTGCGCATGCTCTTCAAGCCGGAAATTTTGGATACCCACAATCACACCGCTGCTTGGCCGGCGTATATTGATATCGCCAACATCATTTATATGAAATCGCCAGTGATTGCCTATGCAAACGAATTGCAGCGGCGCGGTGCCGCACCCGTCTACTTATACACCTTCGATTATGCCGGCGAGCATACGCGCTTTGGATATGAGCTCGGCA
JF833318	CAATATCCCTTTGAGGGTGGCGTACATCATTCGAACGATAATATATATGTGTTTGCCACACACAAACTGAATGCGTATGACACGCAAATCGCAAAGAAAATGGTGGACTTGTGGTACTCCTTCATAGCTGATGGTGTGCCGAAGGTGGACGATCAACCGGAATTGGCTATCAAAGCCATGGAGACGGAGTCTGGTCCTTATTTCCACATAAATCAGTTAGTGAGCGTGGACAGTGATATTTTAAACGAGCTCACAGTGACTGTCGACGATCCAGAGCGCTATAAATTGATAAGAACGTCTGCTTTGCCG
JF833319	CGTTGGGTTAACGATTATATACATCATTTTGGCGGCGATCCAAAACAAGTCAAGGCTATTGGTCATGGTTCGGGCGCAGCGAGTGCAATGTATTTGTCGATGTCACGTTCGGCACGTAGCGCGAGTGATATATCGGGTGTGGTGGCGATGTCCGGTACGGCATTGTCGCAATATGCAACCGACAAGGAGCCCGTACAAAGTGTGGAGGAGGTGGCGAGCATTAATGGTTGTCCGACAACGAATGAGCTGGCGATTGTGCAGTGTTTGAGAGAGAAATCCGCCGAGGAAATTATACAAAATGACTCGCAAGTCCAAACGGAACGTCTCGCCGGTCGTGCCATTGTTAAAGGTCTCACTGGCAGTGCCAGCTTCACGCCGCACATCGAGGGCGAAAACGAT…
JF833320	ATGGGGAGTTACTGTTTGACATACGACAATTGCGCCTCCAAAGTAATCACGCTCGCAATAACCGCACAATATATGATCGTTATGGCTGCGCAAGTTCAAGCATTTTCAGTGAATTGTATTGCCACCAAAGTGGTTAAACTGCTTTTTGTTGCTTTTGTGATTTTGGCAAGCACGTTAATTTTCTGTGATGCGTCACTTACAGAAGACGGTTTGCAGCATACACGTGTGAAACGTATTGTGGGTGGCCGCCAATCGAAAGCGCCACCTCCCGACGATCCGGTCGTATTTACGCGCACTTTCAATCGCGATGCACGCGTCGAAGGTTTTCGGAATGTACGCACCGGCATCTACTCGTTCCTCGGCATGCACTATGCCGAACCGCCAATTGGTCTATTGCGT…
JF833321	CCTCGGAAACCATGGTCAACGCCACTTCAAGCCAACGACTACGGCCGCATATGTCCACAATTGTTTACATACAACCGTTTGTCGCCCGATAAATTGCAGGGTGATCTAGAGGATTGTCTCACTTTAAACATTTTCACCAAAAAGTTAAACGCCACGCAACCGGTGATGTTCTACGTGCATGGCGGCAGCTTGCAAGTGGGTTTTGCCAGTGACCACCGACCCGATTACTTGCTCGAAGAGGATATTGTGCTTGTAGTGATACAATATCGTCTGGGTGTACTTGGATTTGCCGGTACAAAAACACCGGACATGGCTGGTAATTTCGGTTTAATGGATATCATGTTGGCACTTCAATGGGTACAAGAGCATATCTCAGCTTTTGGTGGGGACAGCGCAAAA…
JF835027	AAAAAAGCCATCCGAAGGTTGAAAATGAAATCCAAGCTACTGATAGAAATGTGGACAGACACAACATAAACGTTTGTGGAAATGAAATACTTGACAATAATCTACCAAAAGTCGTTAATACTTCGCACTTAAGTCCACCAATATTTGATGGAACGATGCCTATTTCAATTTTCAAACTACAATTTGAAATGTCTGTAAAGCTTTATAAATGGAACGATGTGGAGAAGTTAGCTGCATTGGTTTTAGCTATTAAAGGCCCTGCTACCGCGATCCTTCAAACCTTTACAAATATGACGGATCTTAATTATGAAGCAGTTATGGGTGAGTTGGAAAGAAGATATGGTAGTGAGCACTGGCGACAAATAAACAATATGCAACTAGTTAATCGCGTGCAGAAAC…
JF835028	GACAACAAGCGACGCGACATGTGTATGTGGTTGGGCTTCGGCGAGGGTCCACGCAGCTGCATTGGCCTGCATTTTGCGCAGCTTATGATGCGCCTACTGATAGCACAATTGATCACGCGTTACCACTTCAGTGTGGATCGTACGCGTTTGATGGTCAAACCACAGAATGTGATTAGACTGCGTGTGGACCCGCTCAATGAGGAGCCGGAGGGCAGGGAGGCTGAAGTGGTCATT
JF835029	TTTGCAACGCTACTGGCCATTGCTCTGTCCATTTATAGTTTATGGGATTATATAAAGTCAGTACTGCTCTCACTGAAACTGTCAGGACCGGAAGCATTACCCATACTTGGCAATTGCTTGATCATAAAGGAGAAGGACATGCTTGCCAAACGCGTGGCAACAGCTTTCGGTCTATACGGTCCACTAATACGTGTTTGGGTTCTACTTTTCCCGTTCTTTGCCGTGCTGCAACCAGATGATTTGCAAGTCATACTCTCTTCAAAGAAACATACGGAGAAAGTGTTCATCTACAGATTGATGCATAATTTTCTGGGGAAAGGACTTATAACGAGTAGTGGGGAAAAGTGGAACGCTCATCGAAAATTCATACAACCCATGTTTCATTTGACGATTTTGGAA…
JF835030	TGCGCTACTTGGAGTTTGTAATACGCGAGACATTGCGTCTGTATCCGTCGGTGCCATTAATTGCACGCACCAATCGCAAGGCAATCGATATCAATGGTACCAAAATCGCCAAGCGCACAACCGTTATTATGTGCCTGATAGCCATGGGCTATAATGAAAAGTACTTTGACGAGCCGACCGTATTTCGCCCCGAACGCTGGCAGCATATCAATAAGGACGAGGCGGCGGGTCTGCAGGCTTTCAATAGCGTGCCTTTTAGTGCCGGAC
JF835031	TTACATTTGAAGTTTCAAGAGTTCGTCTCGCGCTTCGGCAAAAGTTTCTGCGCGCTACTGCTACGCGATCTAATGGTTGTAACCGCCGACCCGCGTTATGTCGAAGAGCTACTTAGCAGTCAAAAGCATATACAAAAGAATCAACTTTATTGGTTGCTGCGCGACTGGTTGGGCGAAGGTTTGCTGCTCAGTTACGATCGCAAATGGCAGATGATGCGCAAAATTATCACGCCCG
JF835032	CTCCAATCGTGTAATACGCGAACGCAAAGCCGAACTAGCAGAAAATATACTCAACAACAATATTAACACCGCACCCGATGCTTATGACGATTTGGGCAAAAAGAAACGTCTCGCCTTCTTAGATCTGCTCATCAACGCCTCGAAAGATGGCGCAGTGCTCTCCAATGAGGATATACGCGAAGAAGTCGACACATTTATGTTTGAGGGTCACGACACCACCTCCGCCGCGATTTCGTGGACGCTTTTCCTGCTCGGCTCACATCCCG
JF835033	TTCGCGCAAACACAGAAGGAGCACTTGCCGCCATATGTTTATATGCCATTCTCGGGTGGACCACACATTTGTATAGGTCGTAATTATGCATTACTTATTATGAAAATGTTGACCGTGCAGATTTTGTGCAATTTTGAGGTAAACTTGCGCGATCCACATGAAGAGTTGGTGCTGCAGTCGCAAATGGTGCTGAAGTCGCTGCATGGTTTCAATTTGATGTTCAGGCAAAGGGTA
JF835034	GACGATTTGGATGAAATCGATGAAGAGAGTGATGTGGGTGCTAAACGTCGTTTGGCTTTTTTGGATGCGATGGTGGAGATGACAAAGGATCCGGATATTGCGTGGACAGAGAAGGATGTGATGGATGAAGTGAATACGATTATGTTTGAGGGTCACGACACCACCTCAGCCGGTTCCAGTTTCGTACTCTCACTGCTCGGCATACATAAAGATGTGCAAGCACGAGTTTACGAGGAGCAAAAACAAATATTCGCCGATGATCTAACGCGCGATTGCACCTTTGCCGATACACTGGAAATGCAGTATTTGGAACGGGTGATTAAAGAAACGCTACGCCTCTACCCACCAGTACCGGTAATCGGGCGTAAAGTTAATGAAGATGTACGACTAGCCTCCGGC…
JF835035	TACCTCGCTTGGTTTTTGCATTATAGCAATGGGTACTAATCCTCAACATTTTCCGACACCGTTTGAGTTTAAACCGGAACGTTTTGAAAATCGCAACAGTACTAATCCCTACGACTACATACCGTTCAGCGCGGGTCCGAGAAATTGCATAGGTCAAAAATTCGCCATGATGGAATTGAAAGTAACACTTTCGAAAATCATCCGACACTTCAACATATTGCCTGCAGTGGATGGACTATCGAAAGGCATACATAACCCCGCAGATCGCGGTGATAAGATTGACAATCCATACGATGCGCGGCTGGGC
JF835036	GCACGCCCTTGGAGAATTCAGTGGCGCTGTGCAAGGGACGCACAATATTTGGCAATGCCTTCGATTTCTCTGTATCCCCTGATAACATGTTCGACTTCTCGCGCAACCGCAAACTTGCTGCCGAAATGAAACGTAGTTATGTACTATATGGATTATTCACACCTTTTTACAACATTATCACCGCTGAGGATGCTGAACTAGTGATGAACGATCAAAACAATCTAACCACTAAGGGTATTATTTATAATTTTTTGGAGCCATTCCTAAATAGAGGACTGCTGACGTCATCGGGCAAAAAATGGCACTCTCGTAGAAAAATGCTGACTCCTGCCTTCCATTTTAATATACTTGGACAATTTGAAGAGATTTTTAAAGAAGAGAGTAAAAAATTTGTGGAGA…
JF835037	CTGAAGGTACTGCATGGCGAAACCAATCGTATGATCAAGTTGCGTCGTCAAATGCTGCAAGACACCAACATACATAATATGGCAGACGCTGAGAAATCCGATGAAGTCGGCGGTAAACGGCGTCTTGCCTTCCTCGATATGCTGCTGATATCGCAGCTAGAAGGTGGCGGTCTAACAGATCTTGAAATACGCGAAGAAGTCGACACTTTCTTGTTTGAGGGTCATGACACCACGAGCTCTGCCATGGCTTTTTGCATTTATCTGCTCTCTCAGCATGAGGACATACAGCAGCGCGCTTA
JF835038	GTCCAGGAGTAATATTGCCCAAAGGCACGCAAGTCCTTTTAGCAATTTACGTATTGCATAGGCGTAAAGAAATTTGGGGTCCCGATGCACATCGTTTCAATCCGGATAACTTTTTGCCCGAGAACGTTGCAAAGCGTCATCCATATTCGTATATGCCTTTCTCCAAGGGCCCACGCAACTGTATAGCCGCTCGTTATGCCCAAATAACGTTACGTATTATATTGATCCACACGATACGGA
JF835039	CATCCCAAATATGTGATCAGGAAGGGCATGATGGTCACCATACCCACAATTGGCATACACTACGACCCGGAAATTTATCCGGATCCCGAGAAATTCGATCCGGAACGTTTCTCAGTTGAGGCGGTGAAATTACGCGACTCTGTCGATTGGCTGCCCTTCGGCGACGGTCCGCGAAATTGTATTGGCATGCGCTTCGGCCAAATGCAAATGCGCGTCGGCTTAACTTATTTGCTGCGTCGGTATAAATTTACACCTTGCGCACAGACGCAAATTCCAATGGAGTTCCAGAAGACTTTCCCCTTGTTTCCGCAAGGCGGCATTCATCTGAAGGTTGAGCCAATA
JF835040	AAAAGCGTTCTTGAAAAACATAATGGCGAGTTGTCTTATGAGTCTATGTTTGAGATGACTTATTTGGATCAGGTTATAATGGAAACGTTACGAAAAACTCCAGCGTTCGCTGCTATCACTCGTGTTTCAATTGAGGACTTTAAAGTGCCCGATTCTAACATTACACTCGAGAAAGGTACACATATCTACATACCGGCTGTAGCGATACATTATGATCCGGATATCTATGATAATCCCGAAGAATTCCGCCCAGAACGCTTCCACCCGGA
JF835041	ATTGACGTATGAGGCTCTGATGGAGATGACATATTTGGATCAAATTATAACAGAAACAGTTCGCAAATATCCACCACTCTCTGCTATTACTCGTATATCTACTGATGAATACAAGTTGCCTGGTACAAACATTACCCTTGAGAAGGGCACACATATTTACATACCCATGAAAGAGATACATTATGATCCGGATATCTATGAAAATCCTCAAGAGTTTCGCCCGGAGCGCTTCCACCCAGATGAAGAGCAGAAGCGTCACCCTCAGGCCTTT
JF835042	AAATACTTGGTTCGTTTGGGTTTTAAGAATAAAACCGCTGTTGGCTTACGTGAAATATTAAAAGACACAATTGAATACCGCGAAAAACATAATATTATACGCAAGGATATGCTGCAGTTGATGATGCAACTAAGGAATACAGGCAAAATCGCCGAAGATGATGACAATTGGAGCACAAAGGCCAACACAACCACTGGCGAGGAGAATGAATTTACTTTGGACGACATAGCGGCACAGGGTTTCATTTTCTATATTGCTGGTCAGGAGACTACTAGTTCAGCAGCAGCTTTTACCATATTTGAGTTGGCTCAATATCCAGATTTGTTGGCGCGTGCGCAGAATGAAGTGCAAGAGGTGTTGGCACGCCATAATGGCCAGTTAAGTTATGATGCATTGCAG…
JF835043	TTTGTGCAAACTTCACCACCGATGTGATTGCCACCACCGCCTTTGGTGTGAAAGCCAACAGTCTTGTAGATCCAAATGCCGAGTTTCGTGCGCTAGGCCGAAAACAGCTAGACTTTACATTAGGTCGCGCTATTCAATTCCTTATCGCATTCTTCTATCCGAAATGGACCACAACATTGCGTGTGAAAATTTTGGTACCGGAGTTCGAAACTTTTATACGTGGCACCATCGAACATGTTATGGCGTTAAGAGAAGAGAGCAAAGCGACACGTAACGATCTGATCGATGTGTTGGT
JF835044	TAGTATACCTACGTTGGCATTTCAATTATTGGCGTAAGCGTGGAGTGTGTGGTCCACAACCGGATTTGCTCGTCGGCACGTTTCCGAGGACCAGCGCCGGACAGTGCAATTTACTGGAGGAGTTACACGAGATTTATCTTCGTTACAGGGTCTCACAAAAGTTTGTGGGCATATTTACCGCACGCGCGCCCAAACTTTTTATATGCGACCCAAAGTTGGCTCTGCAAATTCTGACGCAACATTTTAAAAGTTTTCGCGATAACGAATCTTCCCAATGG
JF835045	TACTTCGATAGACGCGGAATTCCACACATAAAACCTCCCATGCTGAGCTTCAAGGAGCGATCGAAAGAGTTAATAAACGGCGCCTACGATAAGTTCAAATCAACTGTGCCGGTTGTCGGTATATTCTTGGAAAACGCACCTACTTTTGTCGTGCTCGACTTGGATCTGGTCAAGCGCATACTCATCGATGACTTTCAAAGTTTCTCTGATGGGTTGAATGAAAATGAAAACTACTCACCAGATAATGCCAAATGGCAGGCAATTCTCCGCAGATTAACGCCTGCTTTCTGGTCGGTAAAGATGGCTCACATATTTCCGAGCGTTATGAAGGCAGCTGAATGTTTGAGAGGCAAGTCAAGTGGGCTCCTACCAAGCGAATATGTTACAATAGATGTGAAA…
JF835046	GCCTGTAAATAATTTGGTGGATTGTTATAATATTGACGTCATTTCGACATTGGCGTTTGGCATTAGTGGTGAAACGTTGCTAAATTCCGATACAGAATTCCGTCGTATGGCGCGTAGCTACCTCAAAGACTTTAATATGTTTCGTCTATATTTTCTGATGTATTTTCCAAATGTTGCACGCTTGTTACGCTATAAAAACTACGAACAAGCTGCTACTGACTACTTTCTTAAGCTAGTGCGTCAGAAGCTTTTCGAACAGGAGTGGAGTCGCCTAGATAAGCGAAATAGTTTCTTTCACATGTTTGCGGAGTTGAAACGTGATCGCGATCCAAAACGACGTTTAAGTGACGAAGAAATCGCAGCACAAGCATTTTCATTTATCCTTATGGGCTTGGAAAC…
JF835047	ATACACCATGACCCACAGTATTGGCCCGAGCCGGCGCGCTTCGATCCCGAACGCTTCTCGCCGGAGAACCGCACACTGCACATGCCCATGTCGTATCTGCCCTTCGGCGCCGGTCCGCACAACTGCATCGGCATGGCCATAGCGCAGATGCAGATCAAACTTGGCCTCATACATTTTCTGCACACTCATCGTGTGGAGTTTTGCGAAAAGACTGTCGACAACATCGAATTCGATCGGAAGTTTCTGTTGTTGTCGAATAAAAGCGACATCTATCTGAGCGTCGAGCGTTGCTTG
JF835048	GAACAATTGCCTGGAGTTGTGGATCGGCGCCTCTCCGACGCTGGCATAATCGACGTAAAAGACTTGTCAGCCTGCTATACCACCGATGTGATAGCGAGCTCTACACTTGGCATTGAGTGTGATAGTCTACACAATCCACTTGAGGACTTTCGTCTTATCACCGTCAAGTTCTTCGAGGAGTATAGTGTAACACGTGATTTGATTAGCCAACGCCTACCGCAGCTTGCCAAAATGTTGCACTGGACCAACAC
JF835049	TTACCGCCGCCAAGATGCGCGCCATGTTTGGTTTGATGAACGAATGTCTGAATGAATGTTTGGGACGGCTGCGCGATGCGACCAAAGGTGGAAAGAGTCACGATATAGAACTGAAAGGTTGGTTTACGCGCTTGTCAAATGATATTATTGCCTCAACTGCATTTGGTTTGAAGATTAATTCCTATGAGGATAAGAACAATGAGTTCTATATGATCGGACAATCGATTTCAAATTTCCGCGGCAAACAAATGCTCAAATTCTTTGTTTCTAATACAATGCCCATTGTACAAAAGATCCTGGGGTATAAAATATTTGATACCGATAAAACGGATTATTTCAAACGACTAGTTATAGATACAATGAAATATCGACAAGAGAATAAAATCCATAGACCGGATA…
JF835050	GACGTCATTGCGTCAACGGCGTTTGGACTGCAAGTAAACTCTTTCGAAAATAAAGAGAATCAATTTTATATGTTGGGCAAAAAGGCGACCACATTCAATTGGAAATTGAATTTAAGGTTCACACTTTTCCTGCATTTCAAGAGTCTAATGAAGTTGCTAAAAGTGGAGCTATTTGATCCAAGCATAACGAGCTATTTCCGCTACCTCGTGCTCGATGCTTTGAAATACCGCAAGGAGCACAACATCCGTCGCGCCGACATGATTAACCTACTCATGGAGGCTCGCGGTATCTTTCCCTCTGACTCACCAAAGTCACACAGTCGCGATTGGACTGACACGGAAATGATAGCGCAGTGCTTCATCTTCTTCTTCGCCGGCTTTGAAACGGTCTCGACTCTG…
JF835051	CGAATCAATTCATTCAATGATCGAAACAACGAGTTCTATCGGACCGGAAAAGCGGTCACTGAGTTCACTGGGTTCGTTTTATTTAAAGCTATTTTATTTGGACTTGTTCCGAAAGTGATGAAGGTGTTACGTATAAAATTATTTGATGATAAAATCCTTAATTACTTCAATCATTTGGTAATTGATGCTATGAAATACCGAAAGGAACACAAAATTGTACGCCCCGATATGATACACCTATTGATGGAAGCTAAACAGCACTATGAAGAGGAAACATCGGATTTGAAGGGAGAACATGCTGAATTTACTGATGAAGACCTTTTGGCTCAGTGTACGCTCTTCTTCGTTGCCGGATTTGAAACCGTATCCGCTTGTTTATGTTTCACAGCGCACGAGTTG…
JF835052	AACCCAGCCGACTACCCTACAATATTTCGGAATGAGGGTGTATGGCCCGATCGACGACCACTCGACTCTTTTGCATATCATCGGGAAGTGCATCGGCCAGATATTTTTCAAGGCATACACGGACTTATGACAACATCTGGCGAAGATTGGGCGAAAATACGGACTGTGACTAACCCAGTTTTAATGCAACCTAGGAATGCGCGACTATATCTGAACACAATACTTGAGATCAATGACGAATTTCTGGAAAGAATCCGTCACATACGCGATCCGGTAACAAACGAGATGCCCGATGACTTTCACGATGATCTTAATCGTCTAACGCTTGAAGGTATTGTCGGTGTTGCACTAAACACCCGTTTGGGTATGATACATAAGAATCGAGACTCTCCAGAATGT…
JF835053	CGCACAGCAAGCGCACCAGCGGCGTACCGGCTTTTCAAGTGCGACCGAAGAACAGCTTAAAGAACTCATCGATGAAAATGCACCCGAACGCACGGATCCAGAATGGTTGAATGCCCAAGATTACAGCGCGATTCCCGGCCCCTCTAAGTACAAGTTTTTCCGCGGTTTTCTGCCTGGTGGTGAATTCTATAATATCAACTATATAGATATGCATAAAAAGCTGCACAACCGTTATGGAGACATATTTCTATTGAAGGGTATGTTTGGTCGTCCCGATACGTTATTCACCTACAATGCGGACGATTTTGAAGTGGTCTATCGCAATGAGGGCATCTGGCCGATACGTGTGGCTTTAATGAGTTTCGATTACTACCGCAAAGTGAAGCGTGTGGACTTTTTT
JF835054	GTTTTCGTGAAAATCGTTTTGAGAATGTCAACAATTTTGAATGTTCGTTGTGCCGGCACAACTATTACGCGTTTGTTTATACACAATGAAAAGCAACAACAGTTACAAAAATGCCAAGTCGCATTTCAATCAACAGTCAGCAATGTCAAGGTTGAAAATATTGACAACAAATCAGCGGACGTGGAATGGCAGCAGGCCTTACCTTATAAATCTATGCCGAGACTGACTAGATATCAATTGTTACGTGGCTTCTTAAAAGGAGGTGAATTCGCCGATCTTTCTTTAAATGATTTCATTTTTAAATGCCGTGAACGCCTCGGCGACATTTACCGTTTGCCTGGTGTGATTGGACAGCCTGACTCTGTTGTACTCTTTAATGTGGACGATTTTGAAAAGGTC…
JF835055	TTTTCCCCTCTTCCCCCGGGAGCGCTGCGTTTTTACCCCAGGTTTGTTTTTTTAGGGTTCTATCGTATCCCTGCCGGTACCGATATCTCCATCGGCGCCAATCTGTTGATGCATGATGAACGCTATGTGCCACAGCCGGATAAATTCATACCGGAACGTTGGCTGCGTAACGATCAATCTGCCCAAGCTTTGGAGGGACAAATTACGAATCCATTTTTGTATGTACCCTTTGGCTTTGGTCCACGC
JF835056	CAGCGCTGCAGCGCATCGAAGCGGAGGGCAATAAAGAGGCGAGAAAATCTGTATTCGAGAAACTTTTAGGCCTCGATAGGAATATAGCGGTAGTGATGGCCATCGATATGTTGTTTGGCGGCTTGGACACGACGTCCTCCACAGCGTTAACTGCGCTATATTTTCTGGCAAAAAATCCAGATAAACAAGATATTTTACGTGAGGAGCTAAGGACAGTACTTCCGGAACACAAATCACCACTGAATGCTCAAAATTTCAATAACTTACCCTATCTACGTGCCTGCATTAAAGAGTCGATGCGCATAATGCCCATCGTCTCGGGTACTATGCGTCAAACTGGTCGTGATCTGGTGCTCTCCGGCTATAAGGTGCCGAAGGGTACCGCCGTGCATATGAGAA…
JF835057	GCTCTTCTCCACGCGTCTGGGCAATCAATTGACCGTAGTGATGAGTGATTATAAAATGATACGTGAATGCTTCAGGCGCGAGGAGTTCACCGGCAGGCCGGACACGCCGTTCATGCAAACCCTGAATGGTTTTGGTATCATCAATAGCACCGGCAAGTTGTGGAAGGATCAGCGTCGTTTTTTGCACGAAAAACTACGTCAATTCGGCATGACTTATATGGGCAACGGAAAGCATGTCATGGAGAAGCGTATTATGACCGAAGTACACGAATACATACACAATTTACGCGTCTCTGATGGTCAACCCATGGATATGGCGCCCGCTATCAGCGTAGCCGTTAGCAATGTCATCTGCAATATTATGATGTCCGTACGTTTCTCCATTGATGATCCGAAATT…
JF835058	GTTTTCGCGATAACGAATCTTCCCAATGGACGAACGCAAGCGTGGAGCAGCTGCGACTCTGCAGTCCTTTCGTTTCCACTGGGGAGGAGTGGAAAGCCAGACGTTCGGAATTAGTGCCAGCGTTGACCATTAATAAGATTCGCTCCTTTTATTCAGCAATGCGTGATTGTGCAGAGAAAGCCTCCGAGTTCCTCACAGCCGTGGGTGAGCAGCCTCAAGATGCCAAAGAGCTGGCCAATCGCTTCACAGCCCAGTTCATGTCCAACTTCATATGGGGCATCGAAGGCAACGCCTTCAATGTGCCGCAGAAAGCGAGTGCACCCTCGCTCTCACCCGTGCATTGCATGGCGAGAGATATTATTTTGCAATCGCTGCAATGTATACGTTATTATGGACGCA…
JF835059	CTGGTGATAGCGTCTATATTTCAACTTACTCTTTTCATCGTGACGCCGAGTACTTTGAAAACCCCGAGGACTTTTGGCCTGAGCGCTTTGCAGAGGAGATGGGCGGTGTACGCAAATATCGGGAGATGGGTGTTTTCATGCCATTCGGAGATGGACCGCGTATGTGTCCAGGCATGAAGTTGGGTTTGTCTGAGGCCAAGGTCGCTGTATCTGAGCTGATAAGTAAATTCGAGGTTAGCGCTAGCGATGAGACCCGCACCGATAACAAAATCGCAAATGACTCATTTCTGTTAACGATCGACGGGAAAATCGAACTTGTGTTCCATCGCAGGCCATGATTTTCGGCTGTTTGTGGAAGCTGACGTTTTATCTCAAATCTGTCTAACAATGCAACCCGTT…
JF835060	TCGACGAAAAGAGTGACTTTATTTTCGCCAATAACCCGTTTGTATTAACTGGCCCTAAATGGAAGGAGCGCAGAACGGAAATCATACCCGCCATGACACCAAATCGAATAAAAGTCGCCTATCCAATTACCTTGGATGTGTGCCAACGCCTAACACGCTACATCAAAGAGCAAACAAAGATTAGCGGCACCGAAGGCATGGACACCACAGAGCTCTTCTTGCGCTACACATCCGAGGTTGTCAGCGAATGCATTTTGGGCATTCGTGCAAACAGTTTCAGCGGAGACTCATCGCCAATTTATGCCAATACGAAAAAAATATTCAGTCAAACTTATATTTTTCGATTTTACCAACTGCTTAATGGGTTCTTCCCCGCGTTGGAGCGTTTCTACAAAATGC…
JF835061	GTCTTCGGTAAGGGTGTTATCTACGATTGTTCCAATGCCCGTTTGATGGAGCAGAAGAAGTTCGCTAAGGCTGCTCTTACCCGTGATGCTTTCAGAACCTATGTCCCCAAGATCATTAAGGAGGTTAAGGATTACATGGCTAACCCCGAGAAGTTTGGCCAGCCTGGTCAGAAGCTTGAGGTTCTAGAGGTTACTCCCGAAATTACCACATACACTGCTTCCCGTACTTTGATGGGTGATGAAATGAGAAATAAGTTCACTAAACGTACTGCTCAATTGTACTCC
JF835062	CGAAACGATCTTTACTTTCCTTTTCGCTTCCCAGGATGCTACATCCTCTGCAACCACTTGGCTTTTCCAGTTTTCCAGATCATTGGTGACCGTCCTGAAGTTATGCTTAAAATCCGTGAGGAACAGCTTAGAGTTCGTGGTGGTAACCCAAATGTCCCCCTAACAGTCGATCTTGTTGACAAAATGGAATATACACATATGGTAGTTAAAGAGGCTCTTCGTTATCGCCCTCCTGTATCCATGGTACCATACGTTTGTAAGACGGATTTCCCCATTACACCTGAGTACACCGCACCCAAAGGCGCTATGGTCATTCCTACTTTGCATCCAGCCCTTCACGAC
JF835063	GTTTGCATGAAATATATTGGCAATGCAACGGAACGTTTGAAACAGCAAGGTCCAAGTCGGGACGGGGAACCCTCGCTGCTGGAAAAAGTCATACTCGCTGAGAAGAATGAAAAGGTGGCTACCATTATGGCTTTGGATCTAATTTTAGTAGGAATTGACACGATTTCAATGGCAGTTTGCTCCATACTCTATCAGCTTGCAACGCGCCCTGCCGAACAACAAAAAGTGCGTGAGGAGCTTAAACGCATATTACCCGAGGCAGACGACGACTTATCGATACAACGCCTGGACCAGATGCACTACCTGAAAGCGTTTATTAAAGAGGTCTTCCGCATGTACAGCACAGTAATCGGCAATGGCCGTACTTTGCAGGAAGATACAGTAATATGTGGCTACAGA…
JF835064	AAAGCAGTGATTTCGGATGTGCTTGCTGTGCTTGATAGAAACAGCATGGCTAGAATAATCAGCAGCGCACTTACAAAGAGATATCTCTCGTCTACGGCAGCGCGTTCAACGTCGAAAGCATTTGCTAAACCCTACAAGGATATACCGGGACCGCGTGGACCCTTCGGACTTGGTATATTGTATCAGTACTTGCCGCTGGTTGGACGTTACTCTTGGCTGGAGCTGCATAAGGCGGGACGCGATAAGTACGAGCAATATGGACCGATCGTGCGTGAGACCATGATACCGGGCGAGGACATAGTGTGGTTATATGATCCGAACGATATTGCGACGCTGCTAAATGAGCGGGATTATCCACAGCGACGCAGTCATTTGGCACTGGAGAAGTATCGCAAAGAT…
JF835065	GAGCAACTACTAGCTGTGTGCCTCGATATGTTCTTAGCCGGTTCAGAAACCACCAACAAAAGTTTGGGGTTCGCCTTTTTACATATGGTCCGCAATCCAGAAATACAAGAAAAGGCTTTTGCAGAGATAAAGGAAATGATTGGCGTCGACCATTTACCGGAATGGGGTGATCGAGCGAAATTACCATATTGTGAATCTATCGTTTTGGAGGCTGTACGTATGTTTATGGGTAATACCTTTGGTATTCCTCATCGAGCACTGCGTGACACAAGGCTGAGCGGCTTTACTATTCCGAAGGATACTATGGTAATCGCTTGTTTTCGAGGTATGCTGATGAATTCGCATGATTTTCCTAACCCAAGTAAATTTGACCCAGAACGTTATTTAATGGATGGTAAA…
JF835066	GGTAGAGGGCGTTTGCCCACACTTGAAGATAGAAAGAATTTACACTTTACAGAAGCTGCTGTTCGTGAGGGCTTGAGAATTGAGACGTTAGTGCCATCAGATGTACCACACAAAGCATTGGTGGACACGGAGCTAATGGGCTACAAGATACCAAAAGACACCATTGTTGTGCCTAGTTTGTATGCTTTCCATGCTGATGAACGCACCTGGGGTGATCCACAAACATTTAGACCGGAACGCTTTCTGGATGAAAACGGAAAGCTCTCGCTGAAGAAGGATGTGTCACTTCCTTTCGGCGCTGGAAAGCGTCTTTGCGCGGGAGAAACATTTGCACGAAATATGCTATTTCTTTTGACTGCATCACTTTGTCAAAATTTCAATTTTACTTTAGGTCCGGAA…
JF835067	GCAGCCGCGCAATTTAAAACTTTGGAGATGAGTGTTGTACTCTTCCTAGTCGCGACTATAGTCGGTTATGTGCTCTACTCATTGATCCAGTCAATGAAGCGCCCAAAGAATTTTCCACCAGGTCCCGACTTTATACCATGGATGGGCAACACCATACAACTGCGCAAAGAGGCACGTGCCAGCGGTGGCCAACATTTGGTCTTTGAGAAGTGGTCCAAAAAATACAACAGCGATATTTTAGGTCTCAAACTGGGCAGCGAATACGTCGTGGTTGCACTTTCGTTTCCATTGGTGCACGAGGTGCACATAAGCGAAGTATTCGATGGACGTCCCGATAATTTCTTTCTACGCCTGCGCACAATGGGCACGCGCAAAGGCATCACCTGCACAGACGGACAA…
JF835068	GATGTGGTGGTGTTGGCCGATGCGGCGTCGGTGCGGGAATTCTTGAAGTGCGAGGAGTTCACCGCGCGCGCACCGCTCTATGTAACGCACGGCATAATGGGTGGATTCGGTCTCATCTGCTCGGAAGGTGCGCTGTGGCGCAATCAACGCAAGCATGTCATCGACTGGCTGAAAGACCTGGGCATGACGAAAAAACAAGGCAACGCGCGTAAATCAATGGAGCAGAGAATAAAGAGCGGCGTTATAGAATGCATGAAGTCTTTCCGAGACGATTCCAAGAAGCATTCGTCTTTCGATCCACACCACGCGCTGCAGCACACATTGGGCAACATCATCAACGACTTGGTGTTTGGCGTGAAATATGCGCGCGATGACGTCACCTGGAAATATTTGCTCCAG…
JF835069	TTTTTCGACGAAATCTTTTGGGAAATAAACCAAGGATATGCGGTTGACTTCTTACCATGGTTGGCACCGTTCTACAAAAACCACATGAATAAATTAATTCACTGGTCATCTACTATCCGCAGTTTTATTTTAAAACGTATTATTAATAAAAGAGAGGAGTTAAACTCCTCTCAACCACAAGACGATTTTACGGATGCTTTACTCAACAGCCTCATGGAGGACAAAAAACTTTCATGCGATACAATATTGTTTATGTTAGAAGATTTTATTGGAGGACACTCAGCAGTTGGAAATTTAGTTATGCTTACTCTGATATATTTGATTAAACACCCCAATGTTGCCAAGAAAATTCAATTAGAGGCAGATTCAGTTTCATGTAAAGGACAAGGACAGCGAATA…
JF835070	GTTAGCTACCAAAAATTGTCTAGCCTGCCTTACTTGGATCAATGTTTTCATGAATCCATACGCTTGATCACCGTGGTCTCTTTTTATGCGCGCATTTGCACGGAACCCACGGAACTCGATGTCGGCAACGGCCATATAATACCGATTCGTGTTGGCGATGTGGTCAGTGTGCCCATATTTAGTTATCACCATAATCCCGATTACTTTCCAAAACCATCTGAATATAATCCGGATCGTTTCAACAATGCGGCACATGTCGATCTTATTAAAAAGGGCATATTCATGCCGTTCGGCTGTGGACCGCGTATATGTGCGGGAATACATTTGGCTACGATGGAGGTCAAGGCATGTCTGGTGGAAATTTTCAAGTCTTATCGTGTTAAGTGTTGCGCAAAAACC…
JF835071	GTAGCCGCCGAAATGTGGCTGCTCATACCGATCCTCTTCTACTCGGTCATCTTCCTTTATATACGTCACATCTACACATACTGGAAACGCAAGGGCTTCCCAACCGAACGTACCGGTTTGAATTGGCAATTTCTGAAACAAGTTTATCGGCGCGAGTTCCACTATGTGGACGCCATCAACGAAGCATACAAGGCAGGCGGCGAACGTCCCTTATATGGCGTGTACTTCTTCTTTCGGCCAACATTGCTCGTGCGCGATGTCGCCTTGGCGCGCACCATCCTCGAGATACCGCATGGCCATTTCGATGACAAGCGTTGGCACTACATGCAAGGTTATCGCAAAATTAATTTACTCGAAAAGCTCGCATCGATTTTCAGTGTGCCGCGCGTGGAGGGCATG…
JF835072	CTGGATGCGATAGTAGAAACCTCTATGGGCAAACAGCTGAACTCGCTCACGGATCCACATAATAGCTATGCGCATGCTTTTCACAAAACCAGTGAACTGCTCTTCAAACGCATGACGAACCCACTATTGGCGCTGGATTTCATATTTCAACGCACAAATATGTATCGCGATTTGAGCGCCTCTGTCGCAGTGATACATCAGCTGATGGCTACTGTGATTGATGAGCGCATCGCGGCACTTAAACAAGAGGAGTCGTTGATTTCTGGCATTATTACGGCACCAGCCGAGGAAGGCATACGCAAGCAGCGTCGTACGTTGCTGGACACACTGTTAACCACTCAAATAGGCGGGGAAGGGTTGACACGCAGCGAAATTTGTGACGAGGTGAATACGTTTGTG…
JF835073	CTTGCCTTATGACGTTGGCTATGCATCCCGAAATACAAGAACGTGTTTTCCAAGAGATTTGCTCTGTATTTCCCAACGGTATCATAACCGTAGAGTATGACGACCTAAAGAATCTTCCATATTTTGATATGTGTATAGCAGATGCATTACGTTTGGCTCCGCCAATACCCTACATTGGACGCGAAGCTATACATGACACCGAACTCTGTCCAGGCCTAAAAGTACCGAAAAATATGCAAGTGGTTATACCAATTTATGAATTGCATAGGCGTAAGGAAATTTGGGGTACGGACTCAAGTCGTTTCAATCCGGATAACTTTTTGCCCGAGAACATTGCAAAGCGGCACCCAACTTCTTACATGGTTTTCTCGAAAGGCCCACGCAACTGTATAGGCTTTC…
JF835074	GCAAATTCTTACGGTCAAATAGTAAATAAGCGTGCTCCCATGGTTATGGCCGTGATTCTATTGATCGCAATCGCTGTACTTTTGGCCTTCTACTGCAACTTTCTTTTGGGCAAGGGAGCAACCGTCTACATAAAGCCGCTGCTGACACGCTATCTCAGTAGCAATGGTGGACTAGCCGCTGCCGATGCCCGGCTGTTCAGGCCAGAGGATGAGGTCATGGAAATACCACGACCACGCGGTGTCTGGGACATACCTGGGCCGGTGCCAATACCTTTTCTCGGCACGAAATGGGTATTCTTCGTGTTCTTTCGCAAGTACAAAATGTCGTTGATGCATGAGATGTACGCGGACTGGCATCGCAAATACGGTGAAATCGCTTTAGAAGTGCTGACTTCTGGC…
JF835075	TATAGGCAGCCTTGCGCCAGACCAGCAGCAAGCAGCGAGCACAGTGCTGAGTTAGGGCTTGTGAAAAAATTGCAATTTCCACTTGAATTAGATACAAGCGTGCGCATCGTCGTCGCCATGCTAAATTTGTTGCCATCGGCGGTGATAAATGCTTTGCGCGCCTTCTGGCTGCGTTTGCTGGTAATATGCGGTCGAACGCATAAATGTCGCCTGGGCGAAGGTGAATACTTAACGCCATCAACAGCAGCAGCAACTATCTCGATCACAGCGACAGCGAAGCCGAACGACATGGCAGCAACAGCGGCGCTGGCAACACAGCCATTGGCAGCACCACCCAGCACGGGGGCTTGGCCGTGGAAGGCGAAAGTTGAGAAGTCGTCGGCAGAGGAATTGCGGAAG…
JF835076	TGTTAAGACGCGTAGGAAACGTGCGCTCATCACGAATCTAAGTGGACCCTTGGCGCTGCCGCTAATCGGTTCGGTGCAGAAGTTCTTGCTGCTTACGCCAAGAAATTTTCTCGTCAAGTCACGCAATTACCTTAACAAGTTCGGCACACTTTCGCGCTGCTGGGTCTTCGATCGGCTCTTCATACTCACCGCCGACTACGAGTTTGTCACACAGCTGCTACACAGCACAGATCATTTGAATACAGGCTACAACAATCTGTTGCAACCGGTCTACGGCGTTGGACTGTTGAGGCGAGATGCCGACGAATGGCAAAAACGACGACAATTGATCACGCATGCGTTGCGTCCACAGATACTAACGGACTTTGTGGAGGTATTTGCAGCACAAGCACAGTTATT…
JF835077	TGAATTGAGTACGCACGAAGTGCAAGATCAAACAATGAAGGAGCTTCGGGAACACTTGATGGACGAGTTGGCGGCGCATGCGATTACGTTTCTTAAAGCCGGCTTACGTCCCACCACACACACTATTACATATGTCTTATATGAGTTGGCTTTAAACGAACCCATACAGCAGCAGTTGCGTGACGAGGTGGAAGAAGCTTTACAACGCCACAACAATGAGCTCTCGTACGACTGCATACGTGAGCTCAAGTTTCTGGGTCAAGTCATATCAGAGACCATACGCATGCATCCGATCGTACCCTATCTAATACGACGCACACTCACCGACTTCCCCGTGCCGAATAACAACAAATATACGCTACCCAAAAATATGTTCATCATCGTACCGACACATGCCAT…
JN628931	TTCTTATTTATAAAAAGACCAAAATACAACATTGAAACAAGTGGGAGCGGAACATTTAGTGGAAGCTGCCAAATTCATGGATGTATTCCTCCTCTCTCGCAACAAGCTACTGAAAACTTAGTGTCCCCAACTCTTTATATGGAAAGTCCTAGTGAGTTAAAAGGCCAAACAGCAAGAAATGAATGCCTTCTACATACAAACTCTCAACTGAAAGTCCATCGGAGCTGTTTTTGTGTGCGATTTATAGCGGAACATACAAAGCTGCTAGAAGACTCCACAAAGGTTAAAGAAGACTGGAAATATGTAGCTATGGTATTAGATCGATTGTTTTTATGGATTTTTACACTAGCCGTTTTAGCAGGGACTGCTGGTATAATACTTCAAGCGCCTACGTTATAT…
JN628932	GCTGATGGTAACTTCGAAGTGACGCTTGCAACAAAAGCAACAATTTACTCAGAAGGATTAGTCGAGTGGAAACCTCCAGCAATTTACAAGTCGTCCTGTGAAATAGATGTAGAATATTTTCCTTTTGACGAACAAACATGTGTTCTCAAATTTGGCAGTTGGACATATGACGGGTTCAAGGTTGACCTGCGACATATGGATGAACAGCAGGGTAATAACATTGTAGATGTCGGAGTAGATCTATCTGAGTTCTATATGTCTGTGGAGTGGGATATTCTTGAAGTTCCAGCGGTCAGAAATGAAAAATTCTACACATGCTGCGATGAGCCATATTTGGATATCACGTTTAACATAACCATGAGGAGA
JN628933	AAAAAAAGAAATACTTACTTCCTGCAGTTTCGTTGTGCTTATCCGCCATTGACTATGAGTCGGTCGTTAGCGCTTGGAATTTGCTTATTTCTGTTGCAATCTGCCAACTCACAAGATATCGTTGCCAATGGTACTAAATCTTGGAACATAACCACCTTGGATCGGTTGCATCTACAGTTATTTATCAACTATGATAAGAATGTACATCCCTCATATCACGGCATACCGACCAATATCACATTGGGTATGTCGGTCAACTACGTCGATATTGATGAAATAAATGGGAAAATGATTTTGCACTCATGGTTGAAGATTAGATGGATGGATGAGAAACGTTCGTGGAACAGTGCCGATTATGACAATATAACGCAAATCCATTTAAAACCGAAAGAAGTATGG…
JN628934	GATAAGGTTTGGAAACCGGATATTGTATTGTTCAATAATGCTGACGGCAATTACGAAGTGCGCTACAAATCCAACGTGCTCATTTATCCGACGGGCGAAGTGCTCTGGGTACCGCCGGCAATCTACCAGAGTTCATGCACCATAGATGTCACATATTTTCCATTCGATCAACAGACGTGTATTATGAAATTCGGTTCGTGGACCTTTAATGGCGA
JN628935	ACCAGAGGTTTTTTCAATGCGATGCGGTTCCTGGGAGGAGAACAAGTTAAAGTATGGCTATTATCAATTTTGATGGTTCACAGCGCAGTTGCCGGGAACCCAGACGCAAAAAGACTGTATGATGATTTACTAAGTAACTACAATAAACTTGTTCGACCTGTGGTAAATACGACAGATGTTCTTAAAGTATGCATAAAGTTAAAGTTGTCACAACTCATAGACGTGAATCTCAAAAACCAAATAATGACGACAAATTTGTGGGTCGAACAATCTTGGTACGACTACAAATTAAGATGGGAACCTAAAGAATATGGAGGAGTGCACATGCTGCACGTCCCTTCGGATCACATCTGGC
JN628936	CACTACAGAATCAAAATTTTACTCCGCATCCGTGGCACGTCAGTCGCTCATCACTGATTTGTTCGTTAATTACAATGCACTCGTTAAGCCCACCGGCGAGGGTCAACGCATTGATGTGCATACAAACTTAGTGTTAGAACATTTTGACTTTCGAGAGTCGGATGGATCAGTTCATTTTGTGGGACTTTTGAATGTGCTTTGGCGAGATCCCAAATTAGGTTGGAACCCGCGCGATTACAATAATCTAACTCGCATACCAGTACGTCAAAAATTGATTTGGGTGCCAGACTTAGAGGTTTACAACAATGCGCCCGATAAGTTTCTACGAATGCACCATCACGGCACCGTCATATTGGCACACACTGGCATGGTACTCTGGAGCGATAACGTTGATATGAA…
JN628937	AAAGTGAAGGTCGGCTCATTGGCGCTCACGTACATCGATGCACGTTATCTGGATTTGAAAGAGAGCTTAGACTACAGTGACCTAGTACAATCTACACAGTGGGAAATCGTTGAAGGCGCCACATCATATCGAAAACAGGATTATTATAATTACATTGAGTTCAGATTTAATCTAAAGCGTCGTTCGTCAATGTATACAGCGGTTATCTTTACGCCAGCTTCCTGCATAATATTACTGGCGCTTTCCTCGTTTTGGCTGCCCCCGCAAATGGGTGAAAAAATACTATTGAACGGTGTGCTGATTGTACTCATAGCTGCCTTTCTCATGTATTTCGCGCAACTACTGCCGATCTTGGCCGAAAATACACCACTTGTAGTACTGTTTTACAGCTGTAGCTTG…
Unigene10466	CTACTTTCTGCTTTACGATTTTATCGATTATTTCGATAAGGATGAGGCGACTTCATTGCCGCGTGATAAATATTTGGAAATTATGAATAACATTTTTGGCAAAGTAACACAAGCGGAACGCGAAGCAATCATTTTTCGGCACACCAGCTGGGTTGGTAATCCCGGTTTGGAGAATCAGCAGCAAATCGGACGCGCAGTTGGCGATCACTTCTTCACCTGCCCTACTAATGAGTATGCTCAAGCGTTGGCCGAACGGGGAGCTTCCGTGCACTACTACTACTTTACACACCGCACTAGCACCTCACTGTGGGGTGAGTGGATGGGCGTACTGCACGGCGATGAGA
Unigene12690	GAAGTATTGGCACGACGTGCTATGCTCTCTTATGCGCCAGTTGGTACGTATTCATATGATGAGCAGCCAACCACCACAAATACACTTCCACTAGGTGTACGCACGCCAGATAGTATTATGTCGACAGGTTCGTCAGGTATTTCATCCTCGAATATGTCGGCATCAATGCAACAATGGCGGCTACCGGAAAAATTGCAAATTGTGAAACCTATAGAAGGTTCACAAACACTGCATCATTGGTCCAGATTAGCAACGCCAACATTAAGTGGCTTGCTTGAGGAACGACCCGGTGTTACCATACGTGGTGGACGTGGCCTTGACGATTTGGGCATGCAAGTGTATACATTGTCCGATGTGGAGGAAGACGTAAGCGATGACTTACCGGGTAAGCAATTCGAA…
Unigene49368	CCAAGAGGGTTCCCAGGAAAGAGGGTGTAACTTATGGCGAGTTCTTAAAAAGCTTTCGTGAATACGTAAAGGCTCGGCGTTATTTTATACCAAAAAATATTAGCCGATCAGATTTGGAAGAATTCCGCACACTTCTTCATATATGCAATCCTCAATTAGTAGAACATGGTACTCCTAAAATTTCAACTGATCTTATAGACTACTTCAGAGTTTTGGAAAATATGCAACCGGAGTTCAACAGATATTATTACTATTGTAAATGGTTTAGTCATTTCGGTGAATGTGATGAACTTTTTACACCTACTTATACAAATGAAGGCATATGTTACACATTTAATGGTCTCAACGCAACAGATTTGTATCGGGAAGACACTTTTCAATATCAGCGAGTTGGATTTA…
