# Supplementary material for: Transcriptome Analysis of the Oriental Fruit Fly (Bactrocera dorsalis)
Source: PLoS One. 2011 Dec 15;6(12):e29127. doi: 10.1371/journal.pone.0029127 (PMC3240649; doi:10.1371/journal.pone.0029127)
Supplement: Table S4 — Top 10 up-regulated and down-regulated genes in E vs. L. (XLS) [file pone.0029127.s008.xls]

## Sheet: E-VS-L
Supplemental Table 4 Top 10 up-regulated and down-regulated genes in E vs L
GeneID	Change fold	Up-Down-Regulation(L/E)	FDR	Blast nr
17337	22.5104	Up	4.46437e-15	-
14710	22.5048	Up	4.80072e-15	-
18830	22.3617	Up	5.62725e-15	-
16682	22.1468	Up	4.48447e-15	-
19912	22.1107	Up	5.99634e-15	-
14671	22.1096	Up	4.91544e-15	-
25494	21.8076	Up	4.22893e-15	|AAQ09892.1|anoxia (Drosophila yakuba)
15574	21.8031	Up	4.57997e-15	|NP_476624.1|larval serum protein 1 beta (Drosophila melanogaster)
25547	21.7482	Up	4.54805e-15	-
39910	21.7273	Up	4.40104e-15	-
39488	-21.8425	Down	0	|NP_523472.2|Blastoderm-specific gene 25A (Drosophila melanogaster)
18601	-21.4602	Down	1.55853e-225	|XP_001976294.1|GG20092 (Drosophila erecta)
23237	-21.0505	Down	1.01528e-192	-
18866	-20.97	Down	4.67263e-161	-
16183	-20.8999	Down	5.32352e-142	-
24716	-20.8728	Down	4.39793e-177	-
5278	-20.7368	Down	0	-
39327	-20.73	Down	1.31537e-295	-
18304	-20.7234	Down	3.08634e-133	-
23656	-20.5102	Down	1.99611e-133	-
