# Supplementary material for: Transcriptome Analysis of the Oriental Fruit Fly (Bactrocera dorsalis)
Source: PLoS One. 2011 Dec 15;6(12):e29127. doi: 10.1371/journal.pone.0029127 (PMC3240649; doi:10.1371/journal.pone.0029127)
Supplement: Table S5 — Top 10 up-regulated and down-regulated genes in L vs. P. (XLS) [file pone.0029127.s009.xls]

## Sheet: L-VS-P
Supplemental Table 5 Top 10 up-regulated and down-regulated genes in L vs P
GeneID	Change Fold	Up-Down-Regulation	FDR	Blast Result
13007	24.0966	Up	1.55864e-14	-
29643	22.402	Up	1.60116e-14	|XP_002025718.1|GL20698 (Drosophila persimilis)
42609	22.3852	Up	1.56113e-14	-
35277	22.3779	Up	1.48153e-14	-
29504	22.2956	Up	1.5302e-14	-
12280	22.1647	Up	1.4997e-14	-
34556	22.1124	Up	1.56196e-14	-
469	21.7528	Up	1.60554e-14	-
18856	21.7354	Up	1.59854e-14	|XP_001353545.1|GA14441 (Drosophila pseudoobscura pseudoobscura)
45707	21.686	Up	1.53902e-14
15574	-21.8031	Down	0	|NP_476624.1|larval serum protein 1 beta (Drosophila melanogaster)
19033	-21.5691	Down	0	|AAF27820.1|yippee interacting protein 7 (Drosophila melanogaster)
14139	-21.2959	Down	1.50291e-220	|XP_314057.4|AGAP005162-PB [Anopheles gambiae str. PEST]
17269	-21.2188	Down	5.68959e-231	-
19582	-21.1545	Down	1.30049e-236	-
24200	-20.959	Down	5.20992e-234	-
29483	-20.8714	Down	2.95926e-262	|XP_002061900.1|GK17245 (Drosophila willistoni)
13758	-20.8675	Down	1.84571e-161	-
14458	-20.7007	Down	1.46943e-147	|XP_001964613.1|GF23274 [Drosophila ananassae]
35467	-20.6866	Down	2.25388e-291	|XP_001973287.1|GG13440 (Drosophila erecta)
