# Supplementary material for: Transcriptome Analysis of the Oriental Fruit Fly (Bactrocera dorsalis)
Source: PLoS One. 2011 Dec 15;6(12):e29127. doi: 10.1371/journal.pone.0029127 (PMC3240649; doi:10.1371/journal.pone.0029127)
Supplement: Table S6 — Top 10 up-regulated and down-regulated genes in P vs. A. (XLS) [file pone.0029127.s010.xls]

## Sheet: P-VS-A
Supplemental Table 6 Top 10 up-regulated and down-regulated genes in P vs A
GeneID	Change Fold	Up-Down-Regulation	FDR	Blast Result
20258	24.6536	Up	4.94722e-15	|XP_001962144.1|GF14586 (Drosophila ananassae)
6041	24.5808	Up	4.68091e-15	-
18439	23.8232	Up	4.56577e-15	-
27340	23.5878	Up	4.47267e-15	-
43268	23.1879	Up	4.79723e-15	|XP_001944120.1|PREDICTED: similar to AGAP007249-PA (Acyrthosiphon pisum)
17570	22.7809	Up	4.69229e-15	-
21813	22.6177	Up	5.03234e-15	-
1997	22.3547	Up	4.92702e-15	-
39322	22.2896	Up	4.83811e-15	|XP_001688814.1|AGAP006179-PA (Anopheles gambiae str. PEST)
14680	21.8938	Up	4.57009e-15	-
13007	-24.0966	Down	0	-
34083	-23.449	Down	0	|XP_002022926.1|GL16541 (Drosophila persimilis)
9082	-23.2718	Down	0	|XP_001983639.1|GH15463 (Drosophila grimshawi)
2652	-22.6591	Down	0	-
47697	-22.5049	Down	0	|CAA55707.1|arylphorin receptor (Calliphora vicina)
42609	-22.3852	Down	0	-
29504	-22.2956	Down	0	-
34556	-22.1124	Down	0	-
33022	-21.9184	Down	0	-
30602	-21.8239	Down	0	|XP_001965585.1|GF22573 (Drosophila ananassae)
