# Supplementary material for: Transcriptome Analysis of the Oriental Fruit Fly (Bactrocera dorsalis)
Source: PLoS One. 2011 Dec 15;6(12):e29127. doi: 10.1371/journal.pone.0029127 (PMC3240649; doi:10.1371/journal.pone.0029127)
Supplement: Table S7 — GO function and KEGG pathway analysis results of E vs. L. (XLS) [file pone.0029127.s011.xls]

## Sheet: GO
Supplemental Table 7 GO function and KEGG Pathway analysis results of E vs L
Category	Subcategory	Total	Up	Down
Biological Process	cellular process	2703	1161	1542
	metabolic process	2176	1104	1072
	multicellular organismal process	1184	443	741
	developmental process	1171	462	709
	biological regulation	1091	356	735
	cellular component organization	1003	527	416
	localization	943	372	631
	establishment of localization	788	492	296
	reproductive process	406	123	283
	cellular component biogenesis	256	75	181
	locomotion	228	95	133
	death	121	51	70
	anatomical structure formation involved in morphogenesis	114	64	50
	immune system process	95	28	67
	growth	60	25	35
	biological adhesion	52	44	8
	pigmentation	30	17	13
	rhythmic process	13	8	5
Cellular Component	cell	2991	1535	1456
	intracellular	2205	961	1244
	organelle	1770	719	1051
	organelle part	922	375	547
	envelope	148	104	44
	synapse	18	10	8
Molecular Function	binding	2794	1220	1574
	catalytic activity	2247	1277	970
	transferase activity	649	265	384
	oxidoreductase activity	347	311	36
	transporter activity	333	249	84
	molecular transducer activity	186	84	102
	enzyme regulator activity	159	84	75
	structural molecule activity	125	112	13

## Sheet: KO
KEGG Pathway Category	Total
Metabolic pathways	1174
Focal adhesion	246
Pathways in cancer	230
Regulation of actin cytoskeleton	200
Lysosome	178
Huntington's disease	161
Alzheimer's disease	153
Oxidative phosphorylation	138
Cell cycle	138
Hypertrophic cardiomyopathy (HCM)	137
Limonene and pinene degradation	134
MAPK signaling pathway	133
ECM-receptor interaction	132
Ubiquitin mediated proteolysis	130
Insulin signaling pathway	127
Phagosome	126
Dilated cardiomyopathy	125
Purine metabolism	125
Adherens junction	125
Endocytosis	123
Protein processing in endoplasmic reticulum	114
Tight junction	114
Peroxisome	113
Drug metabolism - cytochrome P450	105
Drug metabolism - other enzymes	103
Vascular smooth muscle contraction	101
Calcium signaling pathway	100
Metabolism of xenobiotics by cytochrome P450	100

## Sheet: Sheet1
energy derivation by oxidation of organic compounds (view genes)	118 out of 3790 genes, 3.1%	167 out of 10021 genes, 1.7%	6.82e-15	show applet
generation of precursor metabolites and energy (view genes)	131 out of 3790 genes, 3.5%	192 out of 10021 genes, 1.9%	1.1e-14	show applet
cellular respiration (view genes)	103 out of 3790 genes, 2.7%	151 out of 10021 genes, 1.5%	3.98e-11	show applet
chromosome segregation (view genes)	83 out of 3790 genes, 2.2%	115 out of 10021 genes, 1.1%	9.42e-11	show applet
respiratory electron transport chain (view genes)	55 out of 3790 genes, 1.5%	67 out of 10021 genes, 0.7%	1.83e-10	show applet
cell cycle (view genes)	380 out of 3790 genes, 10.0%	766 out of 10021 genes, 7.6%	5.21e-09	show applet
electron transport chain (view genes)	60 out of 3790 genes, 1.6%	79 out of 10021 genes, 0.8%	8.01e-09	show applet
cellular component organization or biogenesis at cellular level (view genes)	755 out of 3790 genes, 19.9%	1680 out of 10021 genes, 16.8%	5.79e-08	show applet
oxidation reduction (view genes)	61 out of 3790 genes, 1.6%	83 out of 10021 genes, 0.8%	5.92e-08	show applet
RNA processing (view genes)	236 out of 3790 genes, 6.2%	448 out of 10021 genes, 4.5%	7.38e-08	show applet
M phase of mitotic cell cycle (view genes)	103 out of 3790 genes, 2.7%	167 out of 10021 genes, 1.7%	4.33e-07	show applet
chromosome organization (view genes)	221 out of 3790 genes, 5.8%	421 out of 10021 genes, 4.2%	4.78e-07	show applet
organelle organization (view genes)	608 out of 3790 genes, 16.0%	1334 out of 10021 genes, 13.3%	4.9e-07	show applet
mitotic cell cycle (view genes)	240 out of 3790 genes, 6.3%	466 out of 10021 genes, 4.7%	8.84e-07	show applet
cellular component organization at cellular level (view genes)	714 out of 3790 genes, 18.8%	1606 out of 10021 genes, 16.0%	2.7e-06	show applet
cell cycle process (view genes)	264 out of 3790 genes, 7.0%	526 out of 10021 genes, 5.2%	3.31e-06	show applet
RNA 3'-end processing (view genes)	30 out of 3790 genes, 0.8%	35 out of 10021 genes, 0.3%	1.09e-05	show applet
sister chromatid segregation (view genes)	50 out of 3790 genes, 1.3%	70 out of 10021 genes, 0.7%	1.74e-05	show applet
mRNA metabolic process (view genes)	118 out of 3790 genes, 3.1%	209 out of 10021 genes, 2.1%	4.21e-05	show applet
nuclear division (view genes)	67 out of 3790 genes, 1.8%	104 out of 10021 genes, 1.0%	4.92e-05	show applet
mitosis (view genes)	67 out of 3790 genes, 1.8%	104 out of 10021 genes, 1.0%	4.92e-05	show applet
mitotic sister chromatid segregation (view genes)	42 out of 3790 genes, 1.1%	57 out of 10021 genes, 0.6%	6.07e-05	show applet
cytoskeleton organization (view genes)	324 out of 3790 genes, 8.5%	688 out of 10021 genes, 6.9%	0.00027	show applet
cell cycle phase (view genes)	211 out of 3790 genes, 5.6%	424 out of 10021 genes, 4.2%	0.00033	show applet
mRNA 3'-end processing (view genes)	24 out of 3790 genes, 0.6%	28 out of 10021 genes, 0.3%	0.00038	show applet
mRNA processing (view genes)	95 out of 3790 genes, 2.5%	169 out of 10021 genes, 1.7%	0.00124	show applet
M phase (view genes)	195 out of 3790 genes, 5.1%	395 out of 10021 genes, 3.9%	0.00198	show applet
organelle fission (view genes)	71 out of 3790 genes, 1.9%	122 out of 10021 genes, 1.2%	0.0057	show applet
chromatin modification (view genes)	78 out of 3790 genes, 2.1%	137 out of 10021 genes, 1.4%	0.00617	show applet
glutamate metabolic process (view genes)	17 out of 3790 genes, 0.4%	19 out of 10021 genes, 0.2%	0.00742	show applet
glycogen metabolic process (view genes)	15 out of 3790 genes, 0.4%	16 out of 10021 genes, 0.2%	0.0076	show applet
cellular glucan metabolic process (view genes)	15 out of 3790 genes, 0.4%	16 out of 10021 genes, 0.2%	0.0076	show applet
energy reserve metabolic process (view genes)	15 out of 3790 genes, 0.4%	16 out of 10021 genes, 0.2%	0.0076	show applet
glucan metabolic process (view genes)	15 out of 3790 genes, 0.4%	16 out of 10021 genes, 0.2%	0.0076	show applet
cellular polysaccharide metabolic process (view genes)	15 out of 3790 genes, 0.4%	16 out of 10021 genes, 0.2%	0.0076	show applet
RNA splicing (view genes)	158 out of 3790 genes, 4.2%	318 out of 10021 genes, 3.2%	0.01283	show applet
DNA replication (view genes)	58 out of 3790 genes, 1.5%	98 out of 10021 genes, 1.0%	0.02166	show applet
RNA splicing, via transesterification reactions (view genes)	149 out of 3790 genes, 3.9%	300 out of 10021 genes, 3.0%	0.02373	show applet
RNA splicing, via transesterification reactions with bulged adenosine as nucleophile (view genes)	148 out of 3790 genes, 3.9%	298 out of 10021 genes, 3.0%	0.0254	show applet
negative regulation of macromolecule metabolic process (view genes)	97 out of 3790 genes, 2.6%	183 out of 10021 genes, 1.8%	0.02909	show applet
alditol metabolic process (view genes)	17 out of 3790 genes, 0.4%	20 out of 10021 genes, 0.2%	0.0319	show applet
DNA biosynthetic process (view genes)	25 out of 3790 genes, 0.7%	34 out of 10021 genes, 0.3%	0.03973	show applet
actomyosin structure organization (view genes)	49 out of 3790 genes, 1.3%	81 out of 10021 genes, 0.8%	0.04438	show applet
negative regulation of metabolic process (view genes)	101 out of 3790 genes, 2.7%	194 out of 10021 genes, 1.9%	0.05245	show applet
epithelial structure maintenance (view genes)	30 out of 3790 genes, 0.8%	44 out of 10021 genes, 0.4%	0.06746	show applet
cellular component biogenesis at cellular level (view genes)	62 out of 3790 genes, 1.6%	110 out of 10021 genes, 1.1%	0.08959	show applet
cellular macromolecular complex subunit organization (view genes)	86 out of 3790 genes, 2.3%	163 out of 10021 genes, 1.6%	0.10612	show applet
DNA amplification (view genes)	21 out of 3790 genes, 0.6%	28 out of 10021 genes, 0.3%	0.1119	show applet
polyol metabolic process (view genes)	21 out of 3790 genes, 0.6%	28 out of 10021 genes, 0.3%	0.1119	show applet
microtubule organizing center organization (view genes)	34 out of 3790 genes, 0.9%	53 out of 10021 genes, 0.5%	0.14273	show applet
chitin metabolic process (view genes)	9 out of 3790 genes, 0.2%	9 out of 10021 genes, 0.1%	0.25403	show applet
DNA damage response, signal transduction resulting in induction of apoptosis (view genes)	9 out of 3790 genes, 0.2%	9 out of 10021 genes, 0.1%	0.25403	show applet
aerobic respiration (view genes)	44 out of 3790 genes, 1.2%	75 out of 10021 genes, 0.7%	0.30811	show applet
ribonucleoprotein complex biogenesis (view genes)	58 out of 3790 genes, 1.5%	105 out of 10021 genes, 1.0%	0.32479	show applet
nucleic acid metabolic process (view genes)	600 out of 3790 genes, 15.8%	1427 out of 10021 genes, 14.2%	0.36501	show applet
negative regulation of gene expression (view genes)	84 out of 3790 genes, 2.2%	163 out of 10021 genes, 1.6%	0.36639	show applet
muscle system process (view genes)	30 out of 3790 genes, 0.8%	47 out of 10021 genes, 0.5%	0.42071	show applet
negative regulation of cell cycle (view genes)	12 out of 3790 genes, 0.3%	14 out of 10021 genes, 0.1%	0.5292	show applet
negative regulation of mitosis (view genes)	12 out of 3790 genes, 0.3%	14 out of 10021 genes, 0.1%	0.5292	show applet
negative regulation of mitotic metaphase/anaphase transition (view genes)	12 out of 3790 genes, 0.3%	14 out of 10021 genes, 0.1%	0.5292	show applet
negative regulation of nuclear division (view genes)	12 out of 3790 genes, 0.3%	14 out of 10021 genes, 0.1%	0.5292	show applet
nucleoside triphosphate biosynthetic process (view genes)	55 out of 3790 genes, 1.5%	100 out of 10021 genes, 1.0%	0.54431	show applet
cell cycle comprising mitosis without cytokinesis (view genes)	21 out of 3790 genes, 0.6%	30 out of 10021 genes, 0.3%	0.56015	show applet
cellular component biogenesis (view genes)	256 out of 3790 genes, 6.8%	574 out of 10021 genes, 5.7%	0.59238	show applet
glucose metabolic process (view genes)	59 out of 3790 genes, 1.6%	109 out of 10021 genes, 1.1%	0.59395	show applet
maintenance of protein location (view genes)	22 out of 3790 genes, 0.6%	32 out of 10021 genes, 0.3%	0.60528	show applet
metal ion homeostasis (view genes)	16 out of 3790 genes, 0.4%	21 out of 10021 genes, 0.2%	0.63657	show applet
oocyte construction (view genes)	83 out of 3790 genes, 2.2%	163 out of 10021 genes, 1.6%	0.65716	show applet
oocyte development (view genes)	83 out of 3790 genes, 2.2%	163 out of 10021 genes, 1.6%	0.65716	show applet
chitin biosynthetic process (view genes)	8 out of 3790 genes, 0.2%	8 out of 10021 genes, 0.1%	0.67256	show applet
macromolecular complex subunit organization (view genes)	133 out of 3790 genes, 3.5%	279 out of 10021 genes, 2.8%	0.67743	show applet
nucleus organization (view genes)	26 out of 3790 genes, 0.7%	40 out of 10021 genes, 0.4%	0.70968	show applet
maintenance of location (view genes)	31 out of 3790 genes, 0.8%	50 out of 10021 genes, 0.5%	0.71003	show applet
regulation of protein kinase activity (view genes)	17 out of 3790 genes, 0.4%	23 out of 10021 genes, 0.2%	0.76288	show applet
developmental maturation (view genes)	98 out of 3790 genes, 2.6%	198 out of 10021 genes, 2.0%	0.76946	show applet
cellular component organization or biogenesis (view genes)	1043 out of 3790 genes, 27.5%	2571 out of 10021 genes, 25.7%	0.78181	show applet
ribonucleoside triphosphate biosynthetic process (view genes)	54 out of 3790 genes, 1.4%	99 out of 10021 genes, 1.0%	0.80735	show applet
posttranscriptional regulation of gene expression (view genes)	72 out of 3790 genes, 1.9%	139 out of 10021 genes, 1.4%	0.82217	show applet
oocyte differentiation (view genes)	83 out of 3790 genes, 2.2%	164 out of 10021 genes, 1.6%	0.84306	show applet
RNA interference (view genes)	14 out of 3790 genes, 0.4%	18 out of 10021 genes, 0.2%	1	show applet
regulation of mitotic metaphase/anaphase transition (view genes)	14 out of 3790 genes, 0.4%	18 out of 10021 genes, 0.2%	1	show applet
monocarboxylic acid metabolic process (view genes)	72 out of 3790 genes, 1.9%	140 out of 10021 genes, 1.4%	1	show applet
centrosome organization (view genes)	21 out of 3790 genes, 0.6%	31 out of 10021 genes, 0.3%	1	show applet
nucleus localization (view genes)	31 out of 3790 genes, 0.8%	51 out of 10021 genes, 0.5%	1	show applet
regulation of translation (view genes)	23 out of 3790 genes, 0.6%	35 out of 10021 genes, 0.3%	1	show applet
morphogenesis of embryonic epithelium (view genes)	26 out of 3790 genes, 0.7%	41 out of 10021 genes, 0.4%	1	show applet
cellular metal ion homeostasis (view genes)	15 out of 3790 genes, 0.4%	20 out of 10021 genes, 0.2%	1	show applet
multicellular organismal homeostasis (view genes)	38 out of 3790 genes, 1.0%	66 out of 10021 genes, 0.7%	1	show applet
nucleoside triphosphate metabolic process (view genes)	59 out of 3790 genes, 1.6%	112 out of 10021 genes, 1.1%	1	show applet
female meiosis (view genes)	41 out of 3790 genes, 1.1%	73 out of 10021 genes, 0.7%	1	show applet
negative regulation of cell cycle process (view genes)	12 out of 3790 genes, 0.3%	15 out of 10021 genes, 0.1%	1	show applet
regulation of cellular metabolic process (view genes)	278 out of 3790 genes, 7.3%	637 out of 10021 genes, 6.4%	1	show applet
hormone biosynthetic process (view genes)	7 out of 3790 genes, 0.2%	7 out of 10021 genes, 0.1%	1	show applet
covalent chromatin modification (view genes)	46 out of 3790 genes, 1.2%	84 out of 10021 genes, 0.8%	1	show applet
histone modification (view genes)	46 out of 3790 genes, 1.2%	84 out of 10021 genes, 0.8%	1	show applet
RNA metabolic process (view genes)	436 out of 3790 genes, 11.5%	1032 out of 10021 genes, 10.3%	1	show applet
microtubule cytoskeleton organization (view genes)	124 out of 3790 genes, 3.3%	264 out of 10021 genes, 2.6%	1	show applet
DNA-dependent DNA replication (view genes)	37 out of 3790 genes, 1.0%	65 out of 10021 genes, 0.6%	1	show applet
nuclear-transcribed mRNA catabolic process (view genes)	23 out of 3790 genes, 0.6%	36 out of 10021 genes, 0.4%	1	show applet
feeding behavior (view genes)	13 out of 3790 genes, 0.3%	17 out of 10021 genes, 0.2%	1	show applet
tissue homeostasis (view genes)	36 out of 3790 genes, 0.9%	63 out of 10021 genes, 0.6%	1	show applet
cell maturation (view genes)	94 out of 3790 genes, 2.5%	194 out of 10021 genes, 1.9%	1	show applet
purine nucleoside triphosphate biosynthetic process (view genes)	51 out of 3790 genes, 1.3%	96 out of 10021 genes, 1.0%	1	show applet
purine ribonucleoside triphosphate biosynthetic process (view genes)	51 out of 3790 genes, 1.3%	96 out of 10021 genes, 1.0%	1	show applet
cellular carbohydrate metabolic process (view genes)	126 out of 3790 genes, 3.3%	270 out of 10021 genes, 2.7%	1	show applet
positive regulation of apoptosis (view genes)	14 out of 3790 genes, 0.4%	19 out of 10021 genes, 0.2%	1	show applet
induction of apoptosis by intracellular signals (view genes)	10 out of 3790 genes, 0.3%	12 out of 10021 genes, 0.1%	1	show applet
one-carbon metabolic process (view genes)	38 out of 3790 genes, 1.0%	68 out of 10021 genes, 0.7%	1	show applet
ribonucleoside triphosphate metabolic process (view genes)	57 out of 3790 genes, 1.5%	110 out of 10021 genes, 1.1%	1	show applet
oogenesis (view genes)	175 out of 3790 genes, 4.6%	389 out of 10021 genes, 3.9%	1	show applet
female gamete generation (view genes)	263 out of 3790 genes, 6.9%	605 out of 10021 genes, 6.0%	1	show applet
actin cytoskeleton organization (view genes)	148 out of 3790 genes, 3.9%	324 out of 10021 genes, 3.2%	1	show applet
negative regulation of cellular metabolic process (view genes)	36 out of 3790 genes, 0.9%	64 out of 10021 genes, 0.6%	1	show applet
gene silencing (view genes)	73 out of 3790 genes, 1.9%	147 out of 10021 genes, 1.5%	1	show applet
oocyte axis specification (view genes)	76 out of 3790 genes, 2.0%	154 out of 10021 genes, 1.5%	1	show applet
chromatin organization (view genes)	108 out of 3790 genes, 2.8%	229 out of 10021 genes, 2.3%	1	show applet
cellular process (view genes)	2703 out of 3790 genes, 71.3%	6978 out of 10021 genes, 69.6%	1	show applet
regulation of primary metabolic process (view genes)	250 out of 3790 genes, 6.6%	575 out of 10021 genes, 5.7%	1	show applet
glycerol metabolic process (view genes)	8 out of 3790 genes, 0.2%	9 out of 10021 genes, 0.1%	1	show applet
regulation of cellular macromolecule biosynthetic process (view genes)	199 out of 3790 genes, 5.3%	450 out of 10021 genes, 4.5%	1	show applet
icosanoid metabolic process (view genes)	6 out of 3790 genes, 0.2%	6 out of 10021 genes, 0.1%	1	show applet
pyrimidine deoxyribonucleotide metabolic process (view genes)	6 out of 3790 genes, 0.2%	6 out of 10021 genes, 0.1%	1	show applet
deoxyribonucleotide metabolic process (view genes)	6 out of 3790 genes, 0.2%	6 out of 10021 genes, 0.1%	1	show applet
2'-deoxyribonucleotide metabolic process (view genes)	6 out of 3790 genes, 0.2%	6 out of 10021 genes, 0.1%	1	show applet
RNA catabolic process (view genes)	28 out of 3790 genes, 0.7%	48 out of 10021 genes, 0.5%	1	show applet
ATP biosynthetic process (view genes)	28 out of 3790 genes, 0.7%	48 out of 10021 genes, 0.5%	1	show applet
alternative nuclear mRNA splicing, via spliceosome (view genes)	53 out of 3790 genes, 1.4%	103 out of 10021 genes, 1.0%	1	show applet
cellular macromolecular complex assembly (view genes)	40 out of 3790 genes, 1.1%	74 out of 10021 genes, 0.7%	1	show applet
pyrimidine nucleotide biosynthetic process (view genes)	13 out of 3790 genes, 0.3%	18 out of 10021 genes, 0.2%	1	show applet
interphase (view genes)	16 out of 3790 genes, 0.4%	24 out of 10021 genes, 0.2%	1	show applet
regulation of binding (view genes)	17 out of 3790 genes, 0.4%	26 out of 10021 genes, 0.3%	1	show applet
cellular metabolic process (view genes)	1637 out of 3790 genes, 43.2%	4160 out of 10021 genes, 41.5%	1	show applet
meiosis (view genes)	71 out of 3790 genes, 1.9%	146 out of 10021 genes, 1.5%	1	show applet
M phase of meiotic cell cycle (view genes)	71 out of 3790 genes, 1.9%	146 out of 10021 genes, 1.5%	1	show applet
protein demethylation (view genes)	10 out of 3790 genes, 0.3%	13 out of 10021 genes, 0.1%	1	show applet
protein dealkylation (view genes)	10 out of 3790 genes, 0.3%	13 out of 10021 genes, 0.1%	1	show applet
demethylation (view genes)	10 out of 3790 genes, 0.3%	13 out of 10021 genes, 0.1%	1	show applet
cellular component organization (view genes)	1003 out of 3790 genes, 26.5%	2507 out of 10021 genes, 25.0%	1	show applet
purine nucleoside triphosphate metabolic process (view genes)	54 out of 3790 genes, 1.4%	107 out of 10021 genes, 1.1%	1	show applet
purine ribonucleoside triphosphate metabolic process (view genes)	54 out of 3790 genes, 1.4%	107 out of 10021 genes, 1.1%	1	show applet
regulation of transcription from RNA polymerase II promoter (view genes)	67 out of 3790 genes, 1.8%	137 out of 10021 genes, 1.4%	1	show applet
anatomical structure homeostasis (view genes)	42 out of 3790 genes, 1.1%	80 out of 10021 genes, 0.8%	1	show applet
cell-matrix adhesion (view genes)	11 out of 3790 genes, 0.3%	15 out of 10021 genes, 0.1%	1	show applet
negative regulation of biological process (view genes)	229 out of 3790 genes, 6.0%	531 out of 10021 genes, 5.3%	1	show applet
nucleobase, nucleoside, nucleotide and nucleic acid metabolic process (view genes)	704 out of 3790 genes, 18.6%	1737 out of 10021 genes, 17.3%	1	show applet
oocyte anterior/posterior axis specification (view genes)	40 out of 3790 genes, 1.1%	76 out of 10021 genes, 0.8%	1	show applet
maternal determination of anterior/posterior axis, embryo (view genes)	40 out of 3790 genes, 1.1%	76 out of 10021 genes, 0.8%	1	show applet
spindle assembly involved in female meiosis (view genes)	7 out of 3790 genes, 0.2%	8 out of 10021 genes, 0.1%	1	show applet
peptidyl-lysine methylation (view genes)	7 out of 3790 genes, 0.2%	8 out of 10021 genes, 0.1%	1	show applet
regulation of macromolecule biosynthetic process (view genes)	207 out of 3790 genes, 5.5%	477 out of 10021 genes, 4.8%	1	show applet
embryonic axis specification (view genes)	67 out of 3790 genes, 1.8%	138 out of 10021 genes, 1.4%	1	show applet
induction of apoptosis (view genes)	12 out of 3790 genes, 0.3%	17 out of 10021 genes, 0.2%	1	show applet
regulation of cellular biosynthetic process (view genes)	200 out of 3790 genes, 5.3%	460 out of 10021 genes, 4.6%	1	show applet
tripartite regional subdivision (view genes)	47 out of 3790 genes, 1.2%	92 out of 10021 genes, 0.9%	1	show applet
anterior/posterior axis specification, embryo (view genes)	47 out of 3790 genes, 1.2%	92 out of 10021 genes, 0.9%	1	show applet
cellular cation homeostasis (view genes)	21 out of 3790 genes, 0.6%	35 out of 10021 genes, 0.3%	1	show applet
protein phosphorylation (view genes)	29 out of 3790 genes, 0.8%	52 out of 10021 genes, 0.5%	1	show applet
gene silencing by miRNA (view genes)	13 out of 3790 genes, 0.3%	19 out of 10021 genes, 0.2%	1	show applet
ATP metabolic process (view genes)	28 out of 3790 genes, 0.7%	50 out of 10021 genes, 0.5%	1	show applet
protein alkylation (view genes)	27 out of 3790 genes, 0.7%	48 out of 10021 genes, 0.5%	1	show applet
peptidyl-amino acid modification (view genes)	26 out of 3790 genes, 0.7%	46 out of 10021 genes, 0.5%	1	show applet
DNA-dependent DNA replication initiation (view genes)	5 out of 3790 genes, 0.1%	5 out of 10021 genes, 0.0%	1	show applet
pyrimidine deoxyribonucleotide biosynthetic process (view genes)	5 out of 3790 genes, 0.1%	5 out of 10021 genes, 0.0%	1	show applet
deoxyribonucleotide biosynthetic process (view genes)	5 out of 3790 genes, 0.1%	5 out of 10021 genes, 0.0%	1	show applet
2'-deoxyribonucleotide biosynthetic process (view genes)	5 out of 3790 genes, 0.1%	5 out of 10021 genes, 0.0%	1	show applet
myosin filament assembly (view genes)	5 out of 3790 genes, 0.1%	5 out of 10021 genes, 0.0%	1	show applet
regulation of cellular protein metabolic process (view genes)	36 out of 3790 genes, 0.9%	68 out of 10021 genes, 0.7%	1	show applet
polysaccharide metabolic process (view genes)	57 out of 3790 genes, 1.5%	116 out of 10021 genes, 1.2%	1	show applet
photoreceptor cell fate specification (view genes)	8 out of 3790 genes, 0.2%	10 out of 10021 genes, 0.1%	1	show applet
cytoplasm organization (view genes)	50 out of 3790 genes, 1.3%	100 out of 10021 genes, 1.0%	1	show applet
pole plasm assembly (view genes)	39 out of 3790 genes, 1.0%	75 out of 10021 genes, 0.7%	1	show applet
cellular component assembly at cellular level (view genes)	166 out of 3790 genes, 4.4%	379 out of 10021 genes, 3.8%	1	show applet
mRNA catabolic process (view genes)	23 out of 3790 genes, 0.6%	40 out of 10021 genes, 0.4%	1	show applet
regulation of metabolic process (view genes)	485 out of 3790 genes, 12.8%	1183 out of 10021 genes, 11.8%	1	show applet
peptidyl-lysine modification (view genes)	22 out of 3790 genes, 0.6%	38 out of 10021 genes, 0.4%	1	show applet
cellular component assembly (view genes)	212 out of 3790 genes, 5.6%	494 out of 10021 genes, 4.9%	1	show applet
sexual reproduction (view genes)	324 out of 3790 genes, 8.5%	775 out of 10021 genes, 7.7%	1	show applet
nitrogen compound metabolic process (view genes)	840 out of 3790 genes, 22.2%	2098 out of 10021 genes, 20.9%	1	show applet
positive regulation of binding (view genes)	9 out of 3790 genes, 0.2%	12 out of 10021 genes, 0.1%	1	show applet
nuclear mRNA splicing, via spliceosome (view genes)	60 out of 3790 genes, 1.6%	124 out of 10021 genes, 1.2%	1	show applet
actin filament-based process (view genes)	148 out of 3790 genes, 3.9%	336 out of 10021 genes, 3.4%	1	show applet
MAPKKK cascade (view genes)	27 out of 3790 genes, 0.7%	49 out of 10021 genes, 0.5%	1	show applet
germarium-derived egg chamber formation (view genes)	40 out of 3790 genes, 1.1%	78 out of 10021 genes, 0.8%	1	show applet
posttranscriptional gene silencing (view genes)	40 out of 3790 genes, 1.1%	78 out of 10021 genes, 0.8%	1	show applet
phosphorylation (view genes)	36 out of 3790 genes, 0.9%	69 out of 10021 genes, 0.7%	1	show applet
gamete generation (view genes)	320 out of 3790 genes, 8.4%	766 out of 10021 genes, 7.6%	1	show applet
cellular nitrogen compound metabolic process (view genes)	795 out of 3790 genes, 21.0%	1983 out of 10021 genes, 19.8%	1	show applet
cell-substrate adhesion (view genes)	26 out of 3790 genes, 0.7%	47 out of 10021 genes, 0.5%	1	show applet
ribonucleoprotein complex subunit organization (view genes)	18 out of 3790 genes, 0.5%	30 out of 10021 genes, 0.3%	1	show applet
regulation of protein serine/threonine kinase activity (view genes)	10 out of 3790 genes, 0.3%	14 out of 10021 genes, 0.1%	1	show applet
hexose metabolic process (view genes)	75 out of 3790 genes, 2.0%	160 out of 10021 genes, 1.6%	1	show applet
protein methylation (view genes)	25 out of 3790 genes, 0.7%	45 out of 10021 genes, 0.4%	1	show applet
protein acetylation (view genes)	16 out of 3790 genes, 0.4%	26 out of 10021 genes, 0.3%	1	show applet
internal protein amino acid acetylation (view genes)	16 out of 3790 genes, 0.4%	26 out of 10021 genes, 0.3%	1	show applet
histone acetylation (view genes)	16 out of 3790 genes, 0.4%	26 out of 10021 genes, 0.3%	1	show applet
internal peptidyl-lysine acetylation (view genes)	16 out of 3790 genes, 0.4%	26 out of 10021 genes, 0.3%	1	show applet
peptidyl-lysine acetylation (view genes)	16 out of 3790 genes, 0.4%	26 out of 10021 genes, 0.3%	1	show applet
cation homeostasis (view genes)	24 out of 3790 genes, 0.6%	43 out of 10021 genes, 0.4%	1	show applet
rRNA processing (view genes)	12 out of 3790 genes, 0.3%	18 out of 10021 genes, 0.2%	1	show applet
assembly of actomyosin apparatus involved in cell cycle cytokinesis (view genes)	14 out of 3790 genes, 0.4%	22 out of 10021 genes, 0.2%	1	show applet
extracellular structure organization (view genes)	41 out of 3790 genes, 1.1%	81 out of 10021 genes, 0.8%	1	show applet
negative regulation of cellular protein metabolic process (view genes)	13 out of 3790 genes, 0.3%	20 out of 10021 genes, 0.2%	1	show applet
negative regulation of protein metabolic process (view genes)	13 out of 3790 genes, 0.3%	20 out of 10021 genes, 0.2%	1	show applet
regulation of nucleobase, nucleoside, nucleotide and nucleic acid metabolic process (view genes)	211 out of 3790 genes, 5.6%	494 out of 10021 genes, 4.9%	1	show applet
cellular carbohydrate catabolic process (view genes)	37 out of 3790 genes, 1.0%	72 out of 10021 genes, 0.7%	1	show applet
imaginal disc-derived wing margin morphogenesis (view genes)	23 out of 3790 genes, 0.6%	41 out of 10021 genes, 0.4%	1	show applet
regulation of biosynthetic process (view genes)	208 out of 3790 genes, 5.5%	487 out of 10021 genes, 4.9%	1	show applet
regulation of mitotic cell cycle (view genes)	53 out of 3790 genes, 1.4%	109 out of 10021 genes, 1.1%	1	show applet
response to symbiont (view genes)	6 out of 3790 genes, 0.2%	7 out of 10021 genes, 0.1%	1	show applet
unsaturated fatty acid metabolic process (view genes)	6 out of 3790 genes, 0.2%	7 out of 10021 genes, 0.1%	1	show applet
intercellular bridge organization (view genes)	6 out of 3790 genes, 0.2%	7 out of 10021 genes, 0.1%	1	show applet
positive regulation of translation (view genes)	6 out of 3790 genes, 0.2%	7 out of 10021 genes, 0.1%	1	show applet
macromolecular complex assembly (view genes)	87 out of 3790 genes, 2.3%	190 out of 10021 genes, 1.9%	1	show applet
posttranscriptional gene silencing by RNA (view genes)	39 out of 3790 genes, 1.0%	77 out of 10021 genes, 0.8%	1	show applet
regulation of macromolecule metabolic process (view genes)	414 out of 3790 genes, 10.9%	1009 out of 10021 genes, 10.1%	1	show applet
regulation of nitrogen compound metabolic process (view genes)	211 out of 3790 genes, 5.6%	496 out of 10021 genes, 4.9%	1	show applet
cytokinesis (view genes)	26 out of 3790 genes, 0.7%	48 out of 10021 genes, 0.5%	1	show applet
carbohydrate catabolic process (view genes)	48 out of 3790 genes, 1.3%	98 out of 10021 genes, 1.0%	1	show applet
microtubule-based process (view genes)	186 out of 3790 genes, 4.9%	434 out of 10021 genes, 4.3%	1	show applet
anterior/posterior axis specification (view genes)	47 out of 3790 genes, 1.2%	96 out of 10021 genes, 1.0%	1	show applet
ovarian nurse cell to oocyte transport (view genes)	37 out of 3790 genes, 1.0%	73 out of 10021 genes, 0.7%	1	show applet
regulation of gene expression (view genes)	374 out of 3790 genes, 9.9%	909 out of 10021 genes, 9.1%	1	show applet
monosaccharide metabolic process (view genes)	81 out of 3790 genes, 2.1%	177 out of 10021 genes, 1.8%	1	show applet
pyrimidine nucleoside triphosphate metabolic process (view genes)	7 out of 3790 genes, 0.2%	9 out of 10021 genes, 0.1%	1	show applet
response to gravity (view genes)	7 out of 3790 genes, 0.2%	9 out of 10021 genes, 0.1%	1	show applet
protein complex subunit organization (view genes)	83 out of 3790 genes, 2.2%	182 out of 10021 genes, 1.8%	1	show applet
gene silencing by RNA (view genes)	39 out of 3790 genes, 1.0%	78 out of 10021 genes, 0.8%	1	show applet
steroid hormone receptor signaling pathway (view genes)	16 out of 3790 genes, 0.4%	27 out of 10021 genes, 0.3%	1	show applet
ncRNA processing (view genes)	22 out of 3790 genes, 0.6%	40 out of 10021 genes, 0.4%	1	show applet
nuclear-transcribed mRNA catabolic process, deadenylation-dependent decay (view genes)	8 out of 3790 genes, 0.2%	11 out of 10021 genes, 0.1%	1	show applet
histone demethylation (view genes)	8 out of 3790 genes, 0.2%	11 out of 10021 genes, 0.1%	1	show applet
neuron fate specification (view genes)	8 out of 3790 genes, 0.2%	11 out of 10021 genes, 0.1%	1	show applet
histone lysine demethylation (view genes)	8 out of 3790 genes, 0.2%	11 out of 10021 genes, 0.1%	1	show applet
nuclear-transcribed mRNA catabolic process, exonucleolytic (view genes)	4 out of 3790 genes, 0.1%	4 out of 10021 genes, 0.0%	1	show applet
mRNA cleavage (view genes)	4 out of 3790 genes, 0.1%	4 out of 10021 genes, 0.0%	1	show applet
regulation of transposition (view genes)	4 out of 3790 genes, 0.1%	4 out of 10021 genes, 0.0%	1	show applet
peptidyl-lysine monomethylation (view genes)	4 out of 3790 genes, 0.1%	4 out of 10021 genes, 0.0%	1	show applet
histone H3 acetylation (view genes)	4 out of 3790 genes, 0.1%	4 out of 10021 genes, 0.0%	1	show applet
synaptic vesicle endocytosis (view genes)	4 out of 3790 genes, 0.1%	4 out of 10021 genes, 0.0%	1	show applet
microtubule sliding (view genes)	4 out of 3790 genes, 0.1%	4 out of 10021 genes, 0.0%	1	show applet
maintenance of RNA location (view genes)	4 out of 3790 genes, 0.1%	4 out of 10021 genes, 0.0%	1	show applet
hydrogen transport (view genes)	21 out of 3790 genes, 0.6%	38 out of 10021 genes, 0.4%	1	show applet
germ cell development (view genes)	119 out of 3790 genes, 3.1%	271 out of 10021 genes, 2.7%	1	show applet
nuclear migration (view genes)	9 out of 3790 genes, 0.2%	13 out of 10021 genes, 0.1%	1	show applet
regulation of DNA binding (view genes)	9 out of 3790 genes, 0.2%	13 out of 10021 genes, 0.1%	1	show applet
negative regulation of transcription from RNA polymerase II promoter (view genes)	10 out of 3790 genes, 0.3%	15 out of 10021 genes, 0.1%	1	show applet
negative regulation of macromolecule biosynthetic process (view genes)	25 out of 3790 genes, 0.7%	47 out of 10021 genes, 0.5%	1	show applet
negative regulation of cellular macromolecule biosynthetic process (view genes)	25 out of 3790 genes, 0.7%	47 out of 10021 genes, 0.5%	1	show applet
regulation of gene expression, epigenetic (view genes)	54 out of 3790 genes, 1.4%	114 out of 10021 genes, 1.1%	1	show applet
meiotic cell cycle (view genes)	72 out of 3790 genes, 1.9%	157 out of 10021 genes, 1.6%	1	show applet
actin filament organization (view genes)	39 out of 3790 genes, 1.0%	79 out of 10021 genes, 0.8%	1	show applet
regulation of protein metabolic process (view genes)	39 out of 3790 genes, 1.0%	79 out of 10021 genes, 0.8%	1	show applet
glucose catabolic process (view genes)	35 out of 3790 genes, 0.9%	70 out of 10021 genes, 0.7%	1	show applet
hexose catabolic process (view genes)	35 out of 3790 genes, 0.9%	70 out of 10021 genes, 0.7%	1	show applet
alcohol catabolic process (view genes)	35 out of 3790 genes, 0.9%	70 out of 10021 genes, 0.7%	1	show applet
monosaccharide catabolic process (view genes)	35 out of 3790 genes, 0.9%	70 out of 10021 genes, 0.7%	1	show applet
regulation of molecular function (view genes)	87 out of 3790 genes, 2.3%	194 out of 10021 genes, 1.9%	1	show applet
fatty acid metabolic process (view genes)	46 out of 3790 genes, 1.2%	96 out of 10021 genes, 1.0%	1	show applet
dorsal closure (view genes)	17 out of 3790 genes, 0.4%	30 out of 10021 genes, 0.3%	1	show applet
divalent metal ion transport (view genes)	30 out of 3790 genes, 0.8%	59 out of 10021 genes, 0.6%	1	show applet
methylation (view genes)	26 out of 3790 genes, 0.7%	50 out of 10021 genes, 0.5%	1	show applet
macromolecule methylation (view genes)	26 out of 3790 genes, 0.7%	50 out of 10021 genes, 0.5%	1	show applet
intracellular protein kinase cascade (view genes)	42 out of 3790 genes, 1.1%	87 out of 10021 genes, 0.9%	1	show applet
fatty acid catabolic process (view genes)	16 out of 3790 genes, 0.4%	28 out of 10021 genes, 0.3%	1	show applet
lipid catabolic process (view genes)	16 out of 3790 genes, 0.4%	28 out of 10021 genes, 0.3%	1	show applet
ribonucleoprotein complex assembly (view genes)	16 out of 3790 genes, 0.4%	28 out of 10021 genes, 0.3%	1	show applet
intracellular receptor mediated signaling pathway (view genes)	16 out of 3790 genes, 0.4%	28 out of 10021 genes, 0.3%	1	show applet
protein acylation (view genes)	16 out of 3790 genes, 0.4%	28 out of 10021 genes, 0.3%	1	show applet
cellular lipid catabolic process (view genes)	16 out of 3790 genes, 0.4%	28 out of 10021 genes, 0.3%	1	show applet
monocarboxylic acid catabolic process (view genes)	16 out of 3790 genes, 0.4%	28 out of 10021 genes, 0.3%	1	show applet
multicellular organism reproduction (view genes)	333 out of 3790 genes, 8.8%	813 out of 10021 genes, 8.1%	1	show applet
multicellular organismal reproductive process (view genes)	333 out of 3790 genes, 8.8%	813 out of 10021 genes, 8.1%	1	show applet
myosin filament assembly or disassembly (view genes)	5 out of 3790 genes, 0.1%	6 out of 10021 genes, 0.1%	1	show applet
ncRNA 3'-end processing (view genes)	5 out of 3790 genes, 0.1%	6 out of 10021 genes, 0.1%	1	show applet
positive regulation of protein kinase activity (view genes)	5 out of 3790 genes, 0.1%	6 out of 10021 genes, 0.1%	1	show applet
alcohol metabolic process (view genes)	112 out of 3790 genes, 3.0%	257 out of 10021 genes, 2.6%	1	show applet
negative regulation of nucleobase, nucleoside, nucleotide and nucleic acid metabolic process (view genes)	20 out of 3790 genes, 0.5%	37 out of 10021 genes, 0.4%	1	show applet
negative regulation of nitrogen compound metabolic process (view genes)	20 out of 3790 genes, 0.5%	37 out of 10021 genes, 0.4%	1	show applet
negative regulation of RNA metabolic process (view genes)	20 out of 3790 genes, 0.5%	37 out of 10021 genes, 0.4%	1	show applet
regulation of RNA metabolic process (view genes)	173 out of 3790 genes, 4.6%	409 out of 10021 genes, 4.1%	1	show applet
cell division (view genes)	103 out of 3790 genes, 2.7%	235 out of 10021 genes, 2.3%	1	show applet
maintenance of cell polarity (view genes)	14 out of 3790 genes, 0.4%	24 out of 10021 genes, 0.2%	1	show applet
cell cycle cytokinesis (view genes)	24 out of 3790 genes, 0.6%	46 out of 10021 genes, 0.5%	1	show applet
genital disc development (view genes)	13 out of 3790 genes, 0.3%	22 out of 10021 genes, 0.2%	1	show applet
ribosome biogenesis (view genes)	27 out of 3790 genes, 0.7%	53 out of 10021 genes, 0.5%	1	show applet
imaginal disc-derived genitalia development (view genes)	12 out of 3790 genes, 0.3%	20 out of 10021 genes, 0.2%	1	show applet
rRNA metabolic process (view genes)	12 out of 3790 genes, 0.3%	20 out of 10021 genes, 0.2%	1	show applet
embryonic morphogenesis (view genes)	90 out of 3790 genes, 2.4%	204 out of 10021 genes, 2.0%	1	show applet
regulation of cell cycle (view genes)	74 out of 3790 genes, 2.0%	165 out of 10021 genes, 1.6%	1	show applet
karyogamy (view genes)	6 out of 3790 genes, 0.2%	8 out of 10021 genes, 0.1%	1	show applet
glutamine metabolic process (view genes)	6 out of 3790 genes, 0.2%	8 out of 10021 genes, 0.1%	1	show applet
pyrimidine nucleoside triphosphate biosynthetic process (view genes)	6 out of 3790 genes, 0.2%	8 out of 10021 genes, 0.1%	1	show applet
specification of symmetry (view genes)	6 out of 3790 genes, 0.2%	8 out of 10021 genes, 0.1%	1	show applet
determination of bilateral symmetry (view genes)	6 out of 3790 genes, 0.2%	8 out of 10021 genes, 0.1%	1	show applet
microtubule anchoring (view genes)	6 out of 3790 genes, 0.2%	8 out of 10021 genes, 0.1%	1	show applet
receptor metabolic process (view genes)	6 out of 3790 genes, 0.2%	8 out of 10021 genes, 0.1%	1	show applet
attachment of spindle microtubules to chromosome (view genes)	6 out of 3790 genes, 0.2%	8 out of 10021 genes, 0.1%	1	show applet
negative regulation of cellular biosynthetic process (view genes)	26 out of 3790 genes, 0.7%	51 out of 10021 genes, 0.5%	1	show applet
cellular protein complex assembly (view genes)	22 out of 3790 genes, 0.6%	42 out of 10021 genes, 0.4%	1	show applet
DNA metabolic process (view genes)	145 out of 3790 genes, 3.8%	341 out of 10021 genes, 3.4%	1	show applet
spliceosome assembly (view genes)	10 out of 3790 genes, 0.3%	16 out of 10021 genes, 0.2%	1	show applet
genitalia morphogenesis (view genes)	10 out of 3790 genes, 0.3%	16 out of 10021 genes, 0.2%	1	show applet
response to dsRNA (view genes)	10 out of 3790 genes, 0.3%	16 out of 10021 genes, 0.2%	1	show applet
regulation of lipid storage (view genes)	7 out of 3790 genes, 0.2%	10 out of 10021 genes, 0.1%	1	show applet
positive regulation of cell differentiation (view genes)	7 out of 3790 genes, 0.2%	10 out of 10021 genes, 0.1%	1	show applet
spindle assembly (view genes)	7 out of 3790 genes, 0.2%	10 out of 10021 genes, 0.1%	1	show applet
spindle assembly involved in meiosis (view genes)	7 out of 3790 genes, 0.2%	10 out of 10021 genes, 0.1%	1	show applet
G2/M transition of mitotic cell cycle (view genes)	8 out of 3790 genes, 0.2%	12 out of 10021 genes, 0.1%	1	show applet
fatty acid transport (view genes)	8 out of 3790 genes, 0.2%	12 out of 10021 genes, 0.1%	1	show applet
regulation of MAP kinase activity (view genes)	8 out of 3790 genes, 0.2%	12 out of 10021 genes, 0.1%	1	show applet
regulation of RNA splicing (view genes)	8 out of 3790 genes, 0.2%	12 out of 10021 genes, 0.1%	1	show applet
organelle assembly (view genes)	8 out of 3790 genes, 0.2%	12 out of 10021 genes, 0.1%	1	show applet
regulation of transcription (view genes)	171 out of 3790 genes, 4.5%	407 out of 10021 genes, 4.1%	1	show applet
small molecule catabolic process (view genes)	64 out of 3790 genes, 1.7%	142 out of 10021 genes, 1.4%	1	show applet
macromolecular complex disassembly (view genes)	15 out of 3790 genes, 0.4%	27 out of 10021 genes, 0.3%	1	show applet
cellular macromolecular complex disassembly (view genes)	15 out of 3790 genes, 0.4%	27 out of 10021 genes, 0.3%	1	show applet
carbohydrate metabolic process (view genes)	182 out of 3790 genes, 4.8%	436 out of 10021 genes, 4.4%	1	show applet
organelle localization (view genes)	51 out of 3790 genes, 1.3%	111 out of 10021 genes, 1.1%	1	show applet
negative regulation of biosynthetic process (view genes)	26 out of 3790 genes, 0.7%	52 out of 10021 genes, 0.5%	1	show applet
histone methylation (view genes)	14 out of 3790 genes, 0.4%	25 out of 10021 genes, 0.2%	1	show applet
microtubule polymerization or depolymerization (view genes)	14 out of 3790 genes, 0.4%	25 out of 10021 genes, 0.2%	1	show applet
axis specification (view genes)	103 out of 3790 genes, 2.7%	239 out of 10021 genes, 2.4%	1	show applet
microtubule depolymerization (view genes)	13 out of 3790 genes, 0.3%	23 out of 10021 genes, 0.2%	1	show applet
establishment of nucleus localization (view genes)	13 out of 3790 genes, 0.3%	23 out of 10021 genes, 0.2%	1	show applet
negative regulation of growth (view genes)	13 out of 3790 genes, 0.3%	23 out of 10021 genes, 0.2%	1	show applet
signal transmission via phosphorylation event (view genes)	42 out of 3790 genes, 1.1%	90 out of 10021 genes, 0.9%	1	show applet
maturation of LSU-rRNA (view genes)	3 out of 3790 genes, 0.1%	3 out of 10021 genes, 0.0%	1	show applet
negative regulation of protein phosphorylation (view genes)	3 out of 3790 genes, 0.1%	3 out of 10021 genes, 0.0%	1	show applet
cellular aldehyde metabolic process (view genes)	3 out of 3790 genes, 0.1%	3 out of 10021 genes, 0.0%	1	show applet
2-oxoglutarate metabolic process (view genes)	3 out of 3790 genes, 0.1%	3 out of 10021 genes, 0.0%	1	show applet
transcription from RNA polymerase III promoter (view genes)	3 out of 3790 genes, 0.1%	3 out of 10021 genes, 0.0%	1	show applet
arginine catabolic process (view genes)	3 out of 3790 genes, 0.1%	3 out of 10021 genes, 0.0%	1	show applet
leukotriene metabolic process (view genes)	3 out of 3790 genes, 0.1%	3 out of 10021 genes, 0.0%	1	show applet
prostanoid metabolic process (view genes)	3 out of 3790 genes, 0.1%	3 out of 10021 genes, 0.0%	1	show applet
prostaglandin metabolic process (view genes)	3 out of 3790 genes, 0.1%	3 out of 10021 genes, 0.0%	1	show applet
juvenile hormone biosynthetic process (view genes)	3 out of 3790 genes, 0.1%	3 out of 10021 genes, 0.0%	1	show applet
NADH metabolic process (view genes)	3 out of 3790 genes, 0.1%	3 out of 10021 genes, 0.0%	1	show applet
fat-soluble vitamin metabolic process (view genes)	3 out of 3790 genes, 0.1%	3 out of 10021 genes, 0.0%	1	show applet
dicarboxylic acid transport (view genes)	3 out of 3790 genes, 0.1%	3 out of 10021 genes, 0.0%	1	show applet
signal transduction downstream of smoothened (view genes)	3 out of 3790 genes, 0.1%	3 out of 10021 genes, 0.0%	1	show applet
zygotic determination of anterior/posterior axis, embryo (view genes)	3 out of 3790 genes, 0.1%	3 out of 10021 genes, 0.0%	1	show applet
deoxyribonucleoside metabolic process (view genes)	3 out of 3790 genes, 0.1%	3 out of 10021 genes, 0.0%	1	show applet
negative regulation of phosphorus metabolic process (view genes)	3 out of 3790 genes, 0.1%	3 out of 10021 genes, 0.0%	1	show applet
C4-dicarboxylate transport (view genes)	3 out of 3790 genes, 0.1%	3 out of 10021 genes, 0.0%	1	show applet
sesquiterpenoid biosynthetic process (view genes)	3 out of 3790 genes, 0.1%	3 out of 10021 genes, 0.0%	1	show applet
terpenoid biosynthetic process (view genes)	3 out of 3790 genes, 0.1%	3 out of 10021 genes, 0.0%	1	show applet
dormancy process (view genes)	3 out of 3790 genes, 0.1%	3 out of 10021 genes, 0.0%	1	show applet
positive regulation of microtubule polymerization or depolymerization (view genes)	3 out of 3790 genes, 0.1%	3 out of 10021 genes, 0.0%	1	show applet
negative regulation of protein modification process (view genes)	3 out of 3790 genes, 0.1%	3 out of 10021 genes, 0.0%	1	show applet
intracellular signal transduction involved in cell surface receptor linked signaling (view genes)	3 out of 3790 genes, 0.1%	3 out of 10021 genes, 0.0%	1	show applet
negative regulation of phosphorylation (view genes)	3 out of 3790 genes, 0.1%	3 out of 10021 genes, 0.0%	1	show applet
cellular alkene metabolic process (view genes)	3 out of 3790 genes, 0.1%	3 out of 10021 genes, 0.0%	1	show applet
ncRNA polyadenylation (view genes)	3 out of 3790 genes, 0.1%	3 out of 10021 genes, 0.0%	1	show applet
RNA polyadenylation (view genes)	3 out of 3790 genes, 0.1%	3 out of 10021 genes, 0.0%	1	show applet
positive regulation of neuron differentiation (view genes)	3 out of 3790 genes, 0.1%	3 out of 10021 genes, 0.0%	1	show applet
negative regulation of phosphate metabolic process (view genes)	3 out of 3790 genes, 0.1%	3 out of 10021 genes, 0.0%	1	show applet
pyrimidine deoxyribonucleoside metabolic process (view genes)	3 out of 3790 genes, 0.1%	3 out of 10021 genes, 0.0%	1	show applet
terpene biosynthetic process (view genes)	3 out of 3790 genes, 0.1%	3 out of 10021 genes, 0.0%	1	show applet
isoprenoid transport (view genes)	3 out of 3790 genes, 0.1%	3 out of 10021 genes, 0.0%	1	show applet
terpenoid transport (view genes)	3 out of 3790 genes, 0.1%	3 out of 10021 genes, 0.0%	1	show applet
tetraterpenoid transport (view genes)	3 out of 3790 genes, 0.1%	3 out of 10021 genes, 0.0%	1	show applet
organelle inheritance (view genes)	3 out of 3790 genes, 0.1%	3 out of 10021 genes, 0.0%	1	show applet
G1 phase (view genes)	3 out of 3790 genes, 0.1%	3 out of 10021 genes, 0.0%	1	show applet
sesquiterpene biosynthetic process (view genes)	3 out of 3790 genes, 0.1%	3 out of 10021 genes, 0.0%	1	show applet
synaptonemal complex organization (view genes)	3 out of 3790 genes, 0.1%	3 out of 10021 genes, 0.0%	1	show applet
maintenance of protein location in cell (view genes)	12 out of 3790 genes, 0.3%	21 out of 10021 genes, 0.2%	1	show applet
maintenance of location in cell (view genes)	12 out of 3790 genes, 0.3%	21 out of 10021 genes, 0.2%	1	show applet
regulation of gene-specific transcription (view genes)	27 out of 3790 genes, 0.7%	55 out of 10021 genes, 0.5%	1	show applet
protein complex assembly (view genes)	69 out of 3790 genes, 1.8%	156 out of 10021 genes, 1.6%	1	show applet
protein complex biogenesis (view genes)	69 out of 3790 genes, 1.8%	156 out of 10021 genes, 1.6%	1	show applet
cellular component disassembly (view genes)	16 out of 3790 genes, 0.4%	30 out of 10021 genes, 0.3%	1	show applet
cellular component disassembly at cellular level (view genes)	16 out of 3790 genes, 0.4%	30 out of 10021 genes, 0.3%	1	show applet
regulation of kinase activity (view genes)	23 out of 3790 genes, 0.6%	46 out of 10021 genes, 0.5%	1	show applet
regulation of transferase activity (view genes)	23 out of 3790 genes, 0.6%	46 out of 10021 genes, 0.5%	1	show applet
regulation of DNA metabolic process (view genes)	10 out of 3790 genes, 0.3%	17 out of 10021 genes, 0.2%	1	show applet
regulation of transcription, DNA-dependent (view genes)	165 out of 3790 genes, 4.4%	397 out of 10021 genes, 4.0%	1	show applet
blastoderm segmentation (view genes)	75 out of 3790 genes, 2.0%	172 out of 10021 genes, 1.7%	1	show applet
dsRNA fragmentation (view genes)	9 out of 3790 genes, 0.2%	15 out of 10021 genes, 0.1%	1	show applet
production of miRNAs involved in gene silencing by miRNA (view genes)	9 out of 3790 genes, 0.2%	15 out of 10021 genes, 0.1%	1	show applet
production of small RNA involved in gene silencing by RNA (view genes)	9 out of 3790 genes, 0.2%	15 out of 10021 genes, 0.1%	1	show applet
cellular response to dsRNA (view genes)	9 out of 3790 genes, 0.2%	15 out of 10021 genes, 0.1%	1	show applet
negative regulation of transcription (view genes)	18 out of 3790 genes, 0.5%	35 out of 10021 genes, 0.3%	1	show applet
regulation of transmembrane transport (view genes)	18 out of 3790 genes, 0.5%	35 out of 10021 genes, 0.3%	1	show applet
regulation of protein import into nucleus (view genes)	18 out of 3790 genes, 0.5%	35 out of 10021 genes, 0.3%	1	show applet
regulation of transcription factor import into nucleus (view genes)	18 out of 3790 genes, 0.5%	35 out of 10021 genes, 0.3%	1	show applet
negative regulation of transcription, DNA-dependent (view genes)	18 out of 3790 genes, 0.5%	35 out of 10021 genes, 0.3%	1	show applet
di-, tri-valent inorganic cation transport (view genes)	30 out of 3790 genes, 0.8%	63 out of 10021 genes, 0.6%	1	show applet
branched-chain aliphatic amino acid transport (view genes)	4 out of 3790 genes, 0.1%	5 out of 10021 genes, 0.0%	1	show applet
leucine transport (view genes)	4 out of 3790 genes, 0.1%	5 out of 10021 genes, 0.0%	1	show applet
membrane biogenesis (view genes)	4 out of 3790 genes, 0.1%	5 out of 10021 genes, 0.0%	1	show applet
regulation of R7 cell differentiation (view genes)	4 out of 3790 genes, 0.1%	5 out of 10021 genes, 0.0%	1	show applet
regulation of transcription factor activity (view genes)	4 out of 3790 genes, 0.1%	5 out of 10021 genes, 0.0%	1	show applet
positive regulation of transcription factor activity (view genes)	4 out of 3790 genes, 0.1%	5 out of 10021 genes, 0.0%	1	show applet
regulation of transcription regulator activity (view genes)	4 out of 3790 genes, 0.1%	5 out of 10021 genes, 0.0%	1	show applet
positive regulation of transcription regulator activity (view genes)	4 out of 3790 genes, 0.1%	5 out of 10021 genes, 0.0%	1	show applet
nucleic acid phosphodiester bond hydrolysis (view genes)	4 out of 3790 genes, 0.1%	5 out of 10021 genes, 0.0%	1	show applet
pyrimidine ribonucleotide metabolic process (view genes)	8 out of 3790 genes, 0.2%	13 out of 10021 genes, 0.1%	1	show applet
pyrimidine ribonucleotide biosynthetic process (view genes)	8 out of 3790 genes, 0.2%	13 out of 10021 genes, 0.1%	1	show applet
establishment of cell polarity (view genes)	8 out of 3790 genes, 0.2%	13 out of 10021 genes, 0.1%	1	show applet
pigment granule organization (view genes)	8 out of 3790 genes, 0.2%	13 out of 10021 genes, 0.1%	1	show applet
regulation of cellular localization (view genes)	27 out of 3790 genes, 0.7%	56 out of 10021 genes, 0.6%	1	show applet
genital disc morphogenesis (view genes)	7 out of 3790 genes, 0.2%	11 out of 10021 genes, 0.1%	1	show applet
positive regulation of cellular biosynthetic process (view genes)	7 out of 3790 genes, 0.2%	11 out of 10021 genes, 0.1%	1	show applet
post-embryonic genitalia morphogenesis (view genes)	7 out of 3790 genes, 0.2%	11 out of 10021 genes, 0.1%	1	show applet
imaginal disc-derived genitalia morphogenesis (view genes)	7 out of 3790 genes, 0.2%	11 out of 10021 genes, 0.1%	1	show applet
molting cycle, chitin-based cuticle (view genes)	13 out of 3790 genes, 0.3%	24 out of 10021 genes, 0.2%	1	show applet
histone lysine methylation (view genes)	13 out of 3790 genes, 0.3%	24 out of 10021 genes, 0.2%	1	show applet
protein depolymerization (view genes)	13 out of 3790 genes, 0.3%	24 out of 10021 genes, 0.2%	1	show applet
mitotic anaphase (view genes)	5 out of 3790 genes, 0.1%	7 out of 10021 genes, 0.1%	1	show applet
dosage compensation (view genes)	5 out of 3790 genes, 0.1%	7 out of 10021 genes, 0.1%	1	show applet
pyrimidine ribonucleoside triphosphate metabolic process (view genes)	5 out of 3790 genes, 0.1%	7 out of 10021 genes, 0.1%	1	show applet
pyrimidine ribonucleoside triphosphate biosynthetic process (view genes)	5 out of 3790 genes, 0.1%	7 out of 10021 genes, 0.1%	1	show applet
germ-line sex determination (view genes)	5 out of 3790 genes, 0.1%	7 out of 10021 genes, 0.1%	1	show applet
cellular response to heat (view genes)	5 out of 3790 genes, 0.1%	7 out of 10021 genes, 0.1%	1	show applet
positive regulation of DNA binding (view genes)	5 out of 3790 genes, 0.1%	7 out of 10021 genes, 0.1%	1	show applet
chromosome separation (view genes)	5 out of 3790 genes, 0.1%	7 out of 10021 genes, 0.1%	1	show applet
response to heat (view genes)	6 out of 3790 genes, 0.2%	9 out of 10021 genes, 0.1%	1	show applet
cuticle development (view genes)	26 out of 3790 genes, 0.7%	54 out of 10021 genes, 0.5%	1	show applet
regulation of nucleocytoplasmic transport (view genes)	20 out of 3790 genes, 0.5%	40 out of 10021 genes, 0.4%	1	show applet
cellular macromolecule metabolic process (view genes)	1075 out of 3790 genes, 28.4%	2761 out of 10021 genes, 27.6%	1	show applet
oxygen and reactive oxygen species metabolic process (view genes)	16 out of 3790 genes, 0.4%	31 out of 10021 genes, 0.3%	1	show applet
RNA export from nucleus (view genes)	12 out of 3790 genes, 0.3%	22 out of 10021 genes, 0.2%	1	show applet
negative regulation of organelle organization (view genes)	12 out of 3790 genes, 0.3%	22 out of 10021 genes, 0.2%	1	show applet
organic acid catabolic process (view genes)	22 out of 3790 genes, 0.6%	45 out of 10021 genes, 0.4%	1	show applet
carboxylic acid catabolic process (view genes)	22 out of 3790 genes, 0.6%	45 out of 10021 genes, 0.4%	1	show applet
segmentation (view genes)	75 out of 3790 genes, 2.0%	174 out of 10021 genes, 1.7%	1	show applet
nucleosome organization (view genes)	27 out of 3790 genes, 0.7%	57 out of 10021 genes, 0.6%	1	show applet
response to oxidative stress (view genes)	11 out of 3790 genes, 0.3%	20 out of 10021 genes, 0.2%	1	show applet
signal transduction in response to DNA damage (view genes)	11 out of 3790 genes, 0.3%	20 out of 10021 genes, 0.2%	1	show applet
regulation of intracellular protein transport (view genes)	18 out of 3790 genes, 0.5%	36 out of 10021 genes, 0.4%	1	show applet
regulation of intracellular transport (view genes)	21 out of 3790 genes, 0.6%	43 out of 10021 genes, 0.4%	1	show applet
RNA localization (view genes)	73 out of 3790 genes, 1.9%	170 out of 10021 genes, 1.7%	1	show applet
regulation of phosphorylation (view genes)	26 out of 3790 genes, 0.7%	55 out of 10021 genes, 0.5%	1	show applet
negative regulation of molecular function (view genes)	14 out of 3790 genes, 0.4%	27 out of 10021 genes, 0.3%	1	show applet
embryo development ending in birth or egg hatching (view genes)	130 out of 3790 genes, 3.4%	314 out of 10021 genes, 3.1%	1	show applet
aspartate family amino acid metabolic process (view genes)	9 out of 3790 genes, 0.2%	16 out of 10021 genes, 0.2%	1	show applet
cellular response to organic substance (view genes)	9 out of 3790 genes, 0.2%	16 out of 10021 genes, 0.2%	1	show applet
protein complex disassembly (view genes)	13 out of 3790 genes, 0.3%	25 out of 10021 genes, 0.2%	1	show applet
cellular protein complex disassembly (view genes)	13 out of 3790 genes, 0.3%	25 out of 10021 genes, 0.2%	1	show applet
transcription initiation (view genes)	37 out of 3790 genes, 1.0%	82 out of 10021 genes, 0.8%	1	show applet
cell cycle checkpoint (view genes)	22 out of 3790 genes, 0.6%	46 out of 10021 genes, 0.5%	1	show applet
regulation of mitosis (view genes)	22 out of 3790 genes, 0.6%	46 out of 10021 genes, 0.5%	1	show applet
regulation of nuclear division (view genes)	22 out of 3790 genes, 0.6%	46 out of 10021 genes, 0.5%	1	show applet
regulation of cell cycle arrest (view genes)	22 out of 3790 genes, 0.6%	46 out of 10021 genes, 0.5%	1	show applet
regulation of peptidase activity (view genes)	16 out of 3790 genes, 0.4%	32 out of 10021 genes, 0.3%	1	show applet
positive regulation of macromolecule biosynthetic process (view genes)	24 out of 3790 genes, 0.6%	51 out of 10021 genes, 0.5%	1	show applet
positive regulation of cellular process (view genes)	68 out of 3790 genes, 1.8%	159 out of 10021 genes, 1.6%	1	show applet
regulation of mitotic cell cycle, embryonic (view genes)	8 out of 3790 genes, 0.2%	14 out of 10021 genes, 0.1%	1	show applet
positive regulation of cellular protein metabolic process (view genes)	8 out of 3790 genes, 0.2%	14 out of 10021 genes, 0.1%	1	show applet
positive regulation of protein metabolic process (view genes)	8 out of 3790 genes, 0.2%	14 out of 10021 genes, 0.1%	1	show applet
nuclear export (view genes)	12 out of 3790 genes, 0.3%	23 out of 10021 genes, 0.2%	1	show applet
regulation of phosphate metabolic process (view genes)	26 out of 3790 genes, 0.7%	56 out of 10021 genes, 0.6%	1	show applet
regulation of phosphorus metabolic process (view genes)	26 out of 3790 genes, 0.7%	56 out of 10021 genes, 0.6%	1	show applet
regulation of protein localization (view genes)	18 out of 3790 genes, 0.5%	37 out of 10021 genes, 0.4%	1	show applet
regulation of protein transport (view genes)	18 out of 3790 genes, 0.5%	37 out of 10021 genes, 0.4%	1	show applet
regulation of establishment of protein localization (view genes)	18 out of 3790 genes, 0.5%	37 out of 10021 genes, 0.4%	1	show applet
regulation of apoptosis (view genes)	44 out of 3790 genes, 1.2%	100 out of 10021 genes, 1.0%	1	show applet
folic acid and derivative metabolic process (view genes)	7 out of 3790 genes, 0.2%	12 out of 10021 genes, 0.1%	1	show applet
skeletal myofibril assembly (view genes)	7 out of 3790 genes, 0.2%	12 out of 10021 genes, 0.1%	1	show applet
negative regulation of translation (view genes)	7 out of 3790 genes, 0.2%	12 out of 10021 genes, 0.1%	1	show applet
ribonucleotide biosynthetic process (view genes)	60 out of 3790 genes, 1.6%	140 out of 10021 genes, 1.4%	1	show applet
positive regulation of biosynthetic process (view genes)	25 out of 3790 genes, 0.7%	54 out of 10021 genes, 0.5%	1	show applet
cytokinetic process (view genes)	17 out of 3790 genes, 0.4%	35 out of 10021 genes, 0.3%	1	show applet
protein lipidation (view genes)	14 out of 3790 genes, 0.4%	28 out of 10021 genes, 0.3%	1	show applet
lipoprotein metabolic process (view genes)	14 out of 3790 genes, 0.4%	28 out of 10021 genes, 0.3%	1	show applet
lipoprotein biosynthetic process (view genes)	14 out of 3790 genes, 0.4%	28 out of 10021 genes, 0.3%	1	show applet
protein targeting to vacuole (view genes)	6 out of 3790 genes, 0.2%	10 out of 10021 genes, 0.1%	1	show applet
glycoside metabolic process (view genes)	6 out of 3790 genes, 0.2%	10 out of 10021 genes, 0.1%	1	show applet
negative regulation of kinase activity (view genes)	6 out of 3790 genes, 0.2%	10 out of 10021 genes, 0.1%	1	show applet
lamellocyte differentiation (view genes)	6 out of 3790 genes, 0.2%	10 out of 10021 genes, 0.1%	1	show applet
negative regulation of transferase activity (view genes)	6 out of 3790 genes, 0.2%	10 out of 10021 genes, 0.1%	1	show applet
regulation of microtubule cytoskeleton organization (view genes)	6 out of 3790 genes, 0.2%	10 out of 10021 genes, 0.1%	1	show applet
regulation of catalytic activity (view genes)	69 out of 3790 genes, 1.8%	163 out of 10021 genes, 1.6%	1	show applet
inorganic anion transport (view genes)	19 out of 3790 genes, 0.5%	40 out of 10021 genes, 0.4%	1	show applet
regulation of Ras GTPase activity (view genes)	24 out of 3790 genes, 0.6%	52 out of 10021 genes, 0.5%	1	show applet
energy coupled proton transport, down electrochemical gradient (view genes)	10 out of 3790 genes, 0.3%	19 out of 10021 genes, 0.2%	1	show applet
ATP synthesis coupled proton transport (view genes)	10 out of 3790 genes, 0.3%	19 out of 10021 genes, 0.2%	1	show applet
negative regulation of catalytic activity (view genes)	10 out of 3790 genes, 0.3%	19 out of 10021 genes, 0.2%	1	show applet
regulation of embryonic development (view genes)	10 out of 3790 genes, 0.3%	19 out of 10021 genes, 0.2%	1	show applet
Toll signaling pathway (view genes)	5 out of 3790 genes, 0.1%	8 out of 10021 genes, 0.1%	1	show applet
lipid modification (view genes)	5 out of 3790 genes, 0.1%	8 out of 10021 genes, 0.1%	1	show applet
meiotic chromosome segregation (view genes)	5 out of 3790 genes, 0.1%	8 out of 10021 genes, 0.1%	1	show applet
defense response to Gram-negative bacterium (view genes)	5 out of 3790 genes, 0.1%	8 out of 10021 genes, 0.1%	1	show applet
basement membrane organization (view genes)	5 out of 3790 genes, 0.1%	8 out of 10021 genes, 0.1%	1	show applet
chitin-based cuticle development (view genes)	21 out of 3790 genes, 0.6%	45 out of 10021 genes, 0.4%	1	show applet
mitotic spindle elongation (view genes)	2 out of 3790 genes, 0.1%	2 out of 10021 genes, 0.0%	1	show applet
regulation of cyclin-dependent protein kinase activity (view genes)	2 out of 3790 genes, 0.1%	2 out of 10021 genes, 0.0%	1	show applet
regulation of transposition, DNA-mediated (view genes)	2 out of 3790 genes, 0.1%	2 out of 10021 genes, 0.0%	1	show applet
glycerol-3-phosphate metabolic process (view genes)	2 out of 3790 genes, 0.1%	2 out of 10021 genes, 0.0%	1	show applet
RNA elongation from RNA polymerase II promoter (view genes)	2 out of 3790 genes, 0.1%	2 out of 10021 genes, 0.0%	1	show applet
deoxyribonucleoside triphosphate metabolic process (view genes)	2 out of 3790 genes, 0.1%	2 out of 10021 genes, 0.0%	1	show applet
pyrimidine deoxyribonucleoside triphosphate metabolic process (view genes)	2 out of 3790 genes, 0.1%	2 out of 10021 genes, 0.0%	1	show applet
response to water deprivation (view genes)	2 out of 3790 genes, 0.1%	2 out of 10021 genes, 0.0%	1	show applet
NADH dehydrogenase complex assembly (view genes)	2 out of 3790 genes, 0.1%	2 out of 10021 genes, 0.0%	1	show applet
negative regulation of lipid storage (view genes)	2 out of 3790 genes, 0.1%	2 out of 10021 genes, 0.0%	1	show applet
contractile ring maintenance involved in cell cycle cytokinesis (view genes)	2 out of 3790 genes, 0.1%	2 out of 10021 genes, 0.0%	1	show applet
septin cytoskeleton organization (view genes)	2 out of 3790 genes, 0.1%	2 out of 10021 genes, 0.0%	1	show applet
ribonucleoprotein complex disassembly (view genes)	2 out of 3790 genes, 0.1%	2 out of 10021 genes, 0.0%	1	show applet
negative regulation of RNA splicing (view genes)	2 out of 3790 genes, 0.1%	2 out of 10021 genes, 0.0%	1	show applet
syncytial nuclear migration (view genes)	2 out of 3790 genes, 0.1%	2 out of 10021 genes, 0.0%	1	show applet
wound healing (view genes)	2 out of 3790 genes, 0.1%	2 out of 10021 genes, 0.0%	1	show applet
symbiosis, encompassing mutualism through parasitism (view genes)	2 out of 3790 genes, 0.1%	2 out of 10021 genes, 0.0%	1	show applet
entry into host (view genes)	2 out of 3790 genes, 0.1%	2 out of 10021 genes, 0.0%	1	show applet
interspecies interaction between organisms (view genes)	2 out of 3790 genes, 0.1%	2 out of 10021 genes, 0.0%	1	show applet
aldehyde catabolic process (view genes)	2 out of 3790 genes, 0.1%	2 out of 10021 genes, 0.0%	1	show applet
mitochondrion distribution (view genes)	2 out of 3790 genes, 0.1%	2 out of 10021 genes, 0.0%	1	show applet
spindle elongation (view genes)	2 out of 3790 genes, 0.1%	2 out of 10021 genes, 0.0%	1	show applet
establishment of spindle orientation (view genes)	2 out of 3790 genes, 0.1%	2 out of 10021 genes, 0.0%	1	show applet
mitochondrion localization (view genes)	2 out of 3790 genes, 0.1%	2 out of 10021 genes, 0.0%	1	show applet
interaction with host (view genes)	2 out of 3790 genes, 0.1%	2 out of 10021 genes, 0.0%	1	show applet
entry into other organism involved in symbiotic interaction (view genes)	2 out of 3790 genes, 0.1%	2 out of 10021 genes, 0.0%	1	show applet
movement in host environment (view genes)	2 out of 3790 genes, 0.1%	2 out of 10021 genes, 0.0%	1	show applet
movement in environment of other organism involved in symbiotic interaction (view genes)	2 out of 3790 genes, 0.1%	2 out of 10021 genes, 0.0%	1	show applet
gastrulation with mouth forming first (view genes)	30 out of 3790 genes, 0.8%	67 out of 10021 genes, 0.7%	1	show applet
pigmentation (view genes)	30 out of 3790 genes, 0.8%	67 out of 10021 genes, 0.7%	1	show applet
response to other organism (view genes)	53 out of 3790 genes, 1.4%	124 out of 10021 genes, 1.2%	1	show applet
respiratory system development (view genes)	130 out of 3790 genes, 3.4%	319 out of 10021 genes, 3.2%	1	show applet
regulation of immune response (view genes)	9 out of 3790 genes, 0.2%	17 out of 10021 genes, 0.2%	1	show applet
acetyl-CoA biosynthetic process (view genes)	4 out of 3790 genes, 0.1%	6 out of 10021 genes, 0.1%	1	show applet
regulation of translational elongation (view genes)	4 out of 3790 genes, 0.1%	6 out of 10021 genes, 0.1%	1	show applet
primary sex determination, germ-line (view genes)	4 out of 3790 genes, 0.1%	6 out of 10021 genes, 0.1%	1	show applet
urea metabolic process (view genes)	4 out of 3790 genes, 0.1%	6 out of 10021 genes, 0.1%	1	show applet
pteridine metabolic process (view genes)	4 out of 3790 genes, 0.1%	6 out of 10021 genes, 0.1%	1	show applet
S phase (view genes)	4 out of 3790 genes, 0.1%	6 out of 10021 genes, 0.1%	1	show applet
anion transport (view genes)	25 out of 3790 genes, 0.7%	55 out of 10021 genes, 0.5%	1	show applet
metabolic process (view genes)	2176 out of 3790 genes, 57.4%	5687 out of 10021 genes, 56.8%	1	show applet
immune effector process (view genes)	12 out of 3790 genes, 0.3%	24 out of 10021 genes, 0.2%	1	show applet
positive regulation of peptidase activity (view genes)	12 out of 3790 genes, 0.3%	24 out of 10021 genes, 0.2%	1	show applet
regulation of photoreceptor cell differentiation (view genes)	12 out of 3790 genes, 0.3%	24 out of 10021 genes, 0.2%	1	show applet
cellular response to chemical stimulus (view genes)	12 out of 3790 genes, 0.3%	24 out of 10021 genes, 0.2%	1	show applet
regulation of DNA recombination (view genes)	3 out of 3790 genes, 0.1%	4 out of 10021 genes, 0.0%	1	show applet
regulation of epidermal growth factor receptor activity (view genes)	3 out of 3790 genes, 0.1%	4 out of 10021 genes, 0.0%	1	show applet
ectodermal digestive tract development (view genes)	3 out of 3790 genes, 0.1%	4 out of 10021 genes, 0.0%	1	show applet
isoprenoid biosynthetic process (view genes)	3 out of 3790 genes, 0.1%	4 out of 10021 genes, 0.0%	1	show applet
regulation of cellular ketone metabolic process (view genes)	3 out of 3790 genes, 0.1%	4 out of 10021 genes, 0.0%	1	show applet
peptidyl-lysine trimethylation (view genes)	3 out of 3790 genes, 0.1%	4 out of 10021 genes, 0.0%	1	show applet
NAD metabolic process (view genes)	3 out of 3790 genes, 0.1%	4 out of 10021 genes, 0.0%	1	show applet
regulation of microtubule polymerization or depolymerization (view genes)	3 out of 3790 genes, 0.1%	4 out of 10021 genes, 0.0%	1	show applet
establishment of mitotic spindle localization (view genes)	3 out of 3790 genes, 0.1%	4 out of 10021 genes, 0.0%	1	show applet
regulation of epidermal growth factor receptor signaling pathway (view genes)	3 out of 3790 genes, 0.1%	4 out of 10021 genes, 0.0%	1	show applet
sperm competition (view genes)	3 out of 3790 genes, 0.1%	4 out of 10021 genes, 0.0%	1	show applet
regulation of protein tyrosine kinase activity (view genes)	3 out of 3790 genes, 0.1%	4 out of 10021 genes, 0.0%	1	show applet
homeostatic process (view genes)	117 out of 3790 genes, 3.1%	287 out of 10021 genes, 2.9%	1	show applet
regulation of GTPase activity (view genes)	24 out of 3790 genes, 0.6%	53 out of 10021 genes, 0.5%	1	show applet
regulation of antimicrobial humoral response (view genes)	8 out of 3790 genes, 0.2%	15 out of 10021 genes, 0.1%	1	show applet
regulation of humoral immune response (view genes)	8 out of 3790 genes, 0.2%	15 out of 10021 genes, 0.1%	1	show applet
myofibril assembly (view genes)	8 out of 3790 genes, 0.2%	15 out of 10021 genes, 0.1%	1	show applet
cellular pigmentation (view genes)	8 out of 3790 genes, 0.2%	15 out of 10021 genes, 0.1%	1	show applet
interphase of mitotic cell cycle (view genes)	8 out of 3790 genes, 0.2%	15 out of 10021 genes, 0.1%	1	show applet
response to biotic stimulus (view genes)	53 out of 3790 genes, 1.4%	125 out of 10021 genes, 1.2%	1	show applet
positive regulation of macromolecule metabolic process (view genes)	26 out of 3790 genes, 0.7%	58 out of 10021 genes, 0.6%	1	show applet
pole plasm RNA localization (view genes)	28 out of 3790 genes, 0.7%	63 out of 10021 genes, 0.6%	1	show applet
cellular component assembly involved in morphogenesis (view genes)	28 out of 3790 genes, 0.7%	63 out of 10021 genes, 0.6%	1	show applet
primary metabolic process (view genes)	1705 out of 3790 genes, 45.0%	4446 out of 10021 genes, 44.4%	1	show applet
embryonic development via the syncytial blastoderm (view genes)	103 out of 3790 genes, 2.7%	252 out of 10021 genes, 2.5%	1	show applet
ribonucleotide metabolic process (view genes)	63 out of 3790 genes, 1.7%	151 out of 10021 genes, 1.5%	1	show applet
positive regulation of intracellular transport (view genes)	13 out of 3790 genes, 0.3%	27 out of 10021 genes, 0.3%	1	show applet
positive regulation of transmembrane transport (view genes)	13 out of 3790 genes, 0.3%	27 out of 10021 genes, 0.3%	1	show applet
positive regulation of protein import into nucleus (view genes)	13 out of 3790 genes, 0.3%	27 out of 10021 genes, 0.3%	1	show applet
positive regulation of transcription factor import into nucleus (view genes)	13 out of 3790 genes, 0.3%	27 out of 10021 genes, 0.3%	1	show applet
positive regulation of nucleocytoplasmic transport (view genes)	13 out of 3790 genes, 0.3%	27 out of 10021 genes, 0.3%	1	show applet
positive regulation of protein transport (view genes)	13 out of 3790 genes, 0.3%	27 out of 10021 genes, 0.3%	1	show applet
protein maturation by peptide bond cleavage (view genes)	13 out of 3790 genes, 0.3%	27 out of 10021 genes, 0.3%	1	show applet
positive regulation of intracellular protein transport (view genes)	13 out of 3790 genes, 0.3%	27 out of 10021 genes, 0.3%	1	show applet
nucleoside diphosphate metabolic process (view genes)	7 out of 3790 genes, 0.2%	13 out of 10021 genes, 0.1%	1	show applet
extracellular matrix organization (view genes)	7 out of 3790 genes, 0.2%	13 out of 10021 genes, 0.1%	1	show applet
striated muscle tissue development (view genes)	53 out of 3790 genes, 1.4%	126 out of 10021 genes, 1.3%	1	show applet
muscle tissue development (view genes)	53 out of 3790 genes, 1.4%	126 out of 10021 genes, 1.3%	1	show applet
organic ether metabolic process (view genes)	10 out of 3790 genes, 0.3%	20 out of 10021 genes, 0.2%	1	show applet
positive regulation of caspase activity (view genes)	10 out of 3790 genes, 0.3%	20 out of 10021 genes, 0.2%	1	show applet
regulation of caspase activity (view genes)	10 out of 3790 genes, 0.3%	20 out of 10021 genes, 0.2%	1	show applet
regulation of endopeptidase activity (view genes)	10 out of 3790 genes, 0.3%	20 out of 10021 genes, 0.2%	1	show applet
regulation of hydrolase activity (view genes)	41 out of 3790 genes, 1.1%	96 out of 10021 genes, 1.0%	1	show applet
chromatin remodeling (view genes)	15 out of 3790 genes, 0.4%	32 out of 10021 genes, 0.3%	1	show applet
transmembrane transport (view genes)	12 out of 3790 genes, 0.3%	25 out of 10021 genes, 0.2%	1	show applet
aminoglycan metabolic process (view genes)	42 out of 3790 genes, 1.1%	99 out of 10021 genes, 1.0%	1	show applet
glutamine family amino acid metabolic process (view genes)	34 out of 3790 genes, 0.9%	79 out of 10021 genes, 0.8%	1	show applet
glutathione metabolic process (view genes)	6 out of 3790 genes, 0.2%	11 out of 10021 genes, 0.1%	1	show applet
branched chain family amino acid metabolic process (view genes)	6 out of 3790 genes, 0.2%	11 out of 10021 genes, 0.1%	1	show applet
salivary gland development (view genes)	57 out of 3790 genes, 1.5%	137 out of 10021 genes, 1.4%	1	show applet
maintenance of apical/basal cell polarity (view genes)	9 out of 3790 genes, 0.2%	18 out of 10021 genes, 0.2%	1	show applet
hydrogen peroxide metabolic process (view genes)	9 out of 3790 genes, 0.2%	18 out of 10021 genes, 0.2%	1	show applet
regulation of response to stress (view genes)	9 out of 3790 genes, 0.2%	18 out of 10021 genes, 0.2%	1	show applet
exocrine system development (view genes)	62 out of 3790 genes, 1.6%	150 out of 10021 genes, 1.5%	1	show applet
positive regulation of metabolic process (view genes)	29 out of 3790 genes, 0.8%	67 out of 10021 genes, 0.7%	1	show applet
regulation of cellular catabolic process (view genes)	29 out of 3790 genes, 0.8%	67 out of 10021 genes, 0.7%	1	show applet
ion transmembrane transport (view genes)	11 out of 3790 genes, 0.3%	23 out of 10021 genes, 0.2%	1	show applet
gene expression (view genes)	586 out of 3790 genes, 15.5%	1513 out of 10021 genes, 15.1%	1	show applet
trehalose metabolic process (view genes)	5 out of 3790 genes, 0.1%	9 out of 10021 genes, 0.1%	1	show applet
regulation of DNA replication (view genes)	5 out of 3790 genes, 0.1%	9 out of 10021 genes, 0.1%	1	show applet
L-phenylalanine metabolic process (view genes)	5 out of 3790 genes, 0.1%	9 out of 10021 genes, 0.1%	1	show applet
proline metabolic process (view genes)	5 out of 3790 genes, 0.1%	9 out of 10021 genes, 0.1%	1	show applet
intracellular mRNA localization involved in pattern specification process (view genes)	24 out of 3790 genes, 0.6%	55 out of 10021 genes, 0.5%	1	show applet
intracellular mRNA localization involved in anterior/posterior axis specification (view genes)	24 out of 3790 genes, 0.6%	55 out of 10021 genes, 0.5%	1	show applet
regulation of response to biotic stimulus (view genes)	8 out of 3790 genes, 0.2%	16 out of 10021 genes, 0.2%	1	show applet
arginine metabolic process (view genes)	8 out of 3790 genes, 0.2%	16 out of 10021 genes, 0.2%	1	show applet
monocarboxylic acid transport (view genes)	8 out of 3790 genes, 0.2%	16 out of 10021 genes, 0.2%	1	show applet
regulation of multi-organism process (view genes)	8 out of 3790 genes, 0.2%	16 out of 10021 genes, 0.2%	1	show applet
aggressive behavior (view genes)	28 out of 3790 genes, 0.7%	65 out of 10021 genes, 0.6%	1	show applet
defense response to bacterium (view genes)	30 out of 3790 genes, 0.8%	70 out of 10021 genes, 0.7%	1	show applet
regulation of Ras protein signal transduction (view genes)	30 out of 3790 genes, 0.8%	70 out of 10021 genes, 0.7%	1	show applet
pyrimidine nucleotide metabolic process (view genes)	15 out of 3790 genes, 0.4%	33 out of 10021 genes, 0.3%	1	show applet
gland development (view genes)	67 out of 3790 genes, 1.8%	164 out of 10021 genes, 1.6%	1	show applet
purine ribonucleotide biosynthetic process (view genes)	54 out of 3790 genes, 1.4%	131 out of 10021 genes, 1.3%	1	show applet
eye pigmentation (view genes)	19 out of 3790 genes, 0.5%	43 out of 10021 genes, 0.4%	1	show applet
regulation of nucleotide catabolic process (view genes)	25 out of 3790 genes, 0.7%	58 out of 10021 genes, 0.6%	1	show applet
regulation of purine nucleotide catabolic process (view genes)	25 out of 3790 genes, 0.7%	58 out of 10021 genes, 0.6%	1	show applet
acetyl-CoA metabolic process (view genes)	4 out of 3790 genes, 0.1%	7 out of 10021 genes, 0.1%	1	show applet
visual behavior (view genes)	4 out of 3790 genes, 0.1%	7 out of 10021 genes, 0.1%	1	show applet
pyrimidine nucleoside monophosphate metabolic process (view genes)	4 out of 3790 genes, 0.1%	7 out of 10021 genes, 0.1%	1	show applet
pyrimidine nucleoside monophosphate biosynthetic process (view genes)	4 out of 3790 genes, 0.1%	7 out of 10021 genes, 0.1%	1	show applet
negative regulation of transmembrane transport (view genes)	4 out of 3790 genes, 0.1%	7 out of 10021 genes, 0.1%	1	show applet
negative regulation of protein import into nucleus (view genes)	4 out of 3790 genes, 0.1%	7 out of 10021 genes, 0.1%	1	show applet
negative regulation of transcription factor import into nucleus (view genes)	4 out of 3790 genes, 0.1%	7 out of 10021 genes, 0.1%	1	show applet
cellular amide metabolic process (view genes)	4 out of 3790 genes, 0.1%	7 out of 10021 genes, 0.1%	1	show applet
negative regulation of protein transport (view genes)	4 out of 3790 genes, 0.1%	7 out of 10021 genes, 0.1%	1	show applet
nitrogen cycle metabolic process (view genes)	4 out of 3790 genes, 0.1%	7 out of 10021 genes, 0.1%	1	show applet
negative regulation of intracellular protein transport (view genes)	4 out of 3790 genes, 0.1%	7 out of 10021 genes, 0.1%	1	show applet
terpenoid metabolic process (view genes)	7 out of 3790 genes, 0.2%	14 out of 10021 genes, 0.1%	1	show applet
smoothened signaling pathway (view genes)	7 out of 3790 genes, 0.2%	14 out of 10021 genes, 0.1%	1	show applet
synapse assembly (view genes)	7 out of 3790 genes, 0.2%	14 out of 10021 genes, 0.1%	1	show applet
regulation of microtubule-based process (view genes)	7 out of 3790 genes, 0.2%	14 out of 10021 genes, 0.1%	1	show applet
synapse organization (view genes)	7 out of 3790 genes, 0.2%	14 out of 10021 genes, 0.1%	1	show applet
spindle organization (view genes)	60 out of 3790 genes, 1.6%	147 out of 10021 genes, 1.5%	1	show applet
antibacterial peptide production (view genes)	14 out of 3790 genes, 0.4%	31 out of 10021 genes, 0.3%	1	show applet
antibacterial peptide biosynthetic process (view genes)	14 out of 3790 genes, 0.4%	31 out of 10021 genes, 0.3%	1	show applet
antibacterial humoral response (view genes)	14 out of 3790 genes, 0.4%	31 out of 10021 genes, 0.3%	1	show applet
secondary metabolic process (view genes)	18 out of 3790 genes, 0.5%	41 out of 10021 genes, 0.4%	1	show applet
pigment metabolic process involved in developmental pigmentation (view genes)	18 out of 3790 genes, 0.5%	41 out of 10021 genes, 0.4%	1	show applet
pigment metabolic process involved in pigmentation (view genes)	18 out of 3790 genes, 0.5%	41 out of 10021 genes, 0.4%	1	show applet
anatomical structure development (view genes)	983 out of 3790 genes, 25.9%	2562 out of 10021 genes, 25.6%	1	show applet
cellular component maintenance at cellular level (view genes)	9 out of 3790 genes, 0.2%	19 out of 10021 genes, 0.2%	1	show applet
macromolecule metabolic process (view genes)	1387 out of 3790 genes, 36.6%	3627 out of 10021 genes, 36.2%	1	show applet
pole plasm mRNA localization (view genes)	23 out of 3790 genes, 0.6%	54 out of 10021 genes, 0.5%	1	show applet
asymmetric cell division (view genes)	17 out of 3790 genes, 0.4%	39 out of 10021 genes, 0.4%	1	show applet
eye pigment metabolic process (view genes)	17 out of 3790 genes, 0.4%	39 out of 10021 genes, 0.4%	1	show applet
RNA elongation (view genes)	6 out of 3790 genes, 0.2%	12 out of 10021 genes, 0.1%	1	show applet
sex determination (view genes)	6 out of 3790 genes, 0.2%	12 out of 10021 genes, 0.1%	1	show applet
negative regulation of intracellular transport (view genes)	6 out of 3790 genes, 0.2%	12 out of 10021 genes, 0.1%	1	show applet
negative regulation of nucleocytoplasmic transport (view genes)	6 out of 3790 genes, 0.2%	12 out of 10021 genes, 0.1%	1	show applet
pyrimidine nucleoside metabolic process (view genes)	3 out of 3790 genes, 0.1%	5 out of 10021 genes, 0.0%	1	show applet
histone mRNA metabolic process (view genes)	3 out of 3790 genes, 0.1%	5 out of 10021 genes, 0.0%	1	show applet
attachment of spindle microtubules to kinetochore (view genes)	3 out of 3790 genes, 0.1%	5 out of 10021 genes, 0.0%	1	show applet
glutamine family amino acid catabolic process (view genes)	3 out of 3790 genes, 0.1%	5 out of 10021 genes, 0.0%	1	show applet
regulation of receptor activity (view genes)	3 out of 3790 genes, 0.1%	5 out of 10021 genes, 0.0%	1	show applet
regulation of protein maturation by peptide bond cleavage (view genes)	3 out of 3790 genes, 0.1%	5 out of 10021 genes, 0.0%	1	show applet
negative regulation of protein maturation by peptide bond cleavage (view genes)	3 out of 3790 genes, 0.1%	5 out of 10021 genes, 0.0%	1	show applet
positive regulation of cell projection organization (view genes)	3 out of 3790 genes, 0.1%	5 out of 10021 genes, 0.0%	1	show applet
negative regulation of DNA binding (view genes)	3 out of 3790 genes, 0.1%	5 out of 10021 genes, 0.0%	1	show applet
bicoid mRNA localization (view genes)	3 out of 3790 genes, 0.1%	5 out of 10021 genes, 0.0%	1	show applet
negative regulation of proteolysis (view genes)	3 out of 3790 genes, 0.1%	5 out of 10021 genes, 0.0%	1	show applet
regulation of cuticle pigmentation (view genes)	3 out of 3790 genes, 0.1%	5 out of 10021 genes, 0.0%	1	show applet
chromosome localization (view genes)	3 out of 3790 genes, 0.1%	5 out of 10021 genes, 0.0%	1	show applet
establishment of chromosome localization (view genes)	3 out of 3790 genes, 0.1%	5 out of 10021 genes, 0.0%	1	show applet
regulation of protein processing (view genes)	3 out of 3790 genes, 0.1%	5 out of 10021 genes, 0.0%	1	show applet
positive regulation of biological process (view genes)	92 out of 3790 genes, 2.4%	231 out of 10021 genes, 2.3%	1	show applet
response to bacterium (view genes)	32 out of 3790 genes, 0.8%	77 out of 10021 genes, 0.8%	1	show applet
positive regulation of molecular function (view genes)	32 out of 3790 genes, 0.8%	77 out of 10021 genes, 0.8%	1	show applet
glycine metabolic process (view genes)	8 out of 3790 genes, 0.2%	17 out of 10021 genes, 0.2%	1	show applet
negative regulation of cellular process (view genes)	145 out of 3790 genes, 3.8%	369 out of 10021 genes, 3.7%	1	show applet
regulation of GTP catabolic process (view genes)	24 out of 3790 genes, 0.6%	57 out of 10021 genes, 0.6%	1	show applet
substrate-dependent cell migration (view genes)	10 out of 3790 genes, 0.3%	22 out of 10021 genes, 0.2%	1	show applet
proton transport (view genes)	10 out of 3790 genes, 0.3%	22 out of 10021 genes, 0.2%	1	show applet
positive regulation of cellular metabolic process (view genes)	10 out of 3790 genes, 0.3%	22 out of 10021 genes, 0.2%	1	show applet
lipid transport (view genes)	20 out of 3790 genes, 0.5%	47 out of 10021 genes, 0.5%	1	show applet
polysaccharide biosynthetic process (view genes)	12 out of 3790 genes, 0.3%	27 out of 10021 genes, 0.3%	1	show applet
polysaccharide catabolic process (view genes)	12 out of 3790 genes, 0.3%	27 out of 10021 genes, 0.3%	1	show applet
hormone metabolic process (view genes)	12 out of 3790 genes, 0.3%	27 out of 10021 genes, 0.3%	1	show applet
neurotransmitter transport (view genes)	16 out of 3790 genes, 0.4%	37 out of 10021 genes, 0.4%	1	show applet
neurotransmitter secretion (view genes)	16 out of 3790 genes, 0.4%	37 out of 10021 genes, 0.4%	1	show applet
programmed cell death (view genes)	119 out of 3790 genes, 3.1%	302 out of 10021 genes, 3.0%	1	show applet
pigment metabolic process (view genes)	27 out of 3790 genes, 0.7%	65 out of 10021 genes, 0.6%	1	show applet
embryonic pattern specification (view genes)	108 out of 3790 genes, 2.8%	274 out of 10021 genes, 2.7%	1	show applet
purine ribonucleotide metabolic process (view genes)	57 out of 3790 genes, 1.5%	142 out of 10021 genes, 1.4%	1	show applet
intracellular mRNA localization (view genes)	25 out of 3790 genes, 0.7%	60 out of 10021 genes, 0.6%	1	show applet
developmental process (view genes)	1171 out of 3790 genes, 30.9%	3066 out of 10021 genes, 30.6%	1	show applet
disaccharide metabolic process (view genes)	5 out of 3790 genes, 0.1%	10 out of 10021 genes, 0.1%	1	show applet
positive regulation of cytoskeleton organization (view genes)	5 out of 3790 genes, 0.1%	10 out of 10021 genes, 0.1%	1	show applet
regulation of cell cycle process (view genes)	48 out of 3790 genes, 1.3%	119 out of 10021 genes, 1.2%	1	show applet
regulation of catabolic process (view genes)	32 out of 3790 genes, 0.8%	78 out of 10021 genes, 0.8%	1	show applet
activation of MAPKK activity (view genes)	2 out of 3790 genes, 0.1%	3 out of 10021 genes, 0.0%	1	show applet
DNA synthesis involved in DNA repair (view genes)	2 out of 3790 genes, 0.1%	3 out of 10021 genes, 0.0%	1	show applet
regulation of extracellular matrix constituent secretion (view genes)	2 out of 3790 genes, 0.1%	3 out of 10021 genes, 0.0%	1	show applet
ethanol metabolic process (view genes)	2 out of 3790 genes, 0.1%	3 out of 10021 genes, 0.0%	1	show applet
regulation of translational termination (view genes)	2 out of 3790 genes, 0.1%	3 out of 10021 genes, 0.0%	1	show applet
polyamine metabolic process (view genes)	2 out of 3790 genes, 0.1%	3 out of 10021 genes, 0.0%	1	show applet
ER-nucleus signaling pathway (view genes)	2 out of 3790 genes, 0.1%	3 out of 10021 genes, 0.0%	1	show applet
regulation of exit from mitosis (view genes)	2 out of 3790 genes, 0.1%	3 out of 10021 genes, 0.0%	1	show applet
folic acid and derivative biosynthetic process (view genes)	2 out of 3790 genes, 0.1%	3 out of 10021 genes, 0.0%	1	show applet
response to hexose stimulus (view genes)	2 out of 3790 genes, 0.1%	3 out of 10021 genes, 0.0%	1	show applet
negative regulation of catabolic process (view genes)	2 out of 3790 genes, 0.1%	3 out of 10021 genes, 0.0%	1	show applet
regulation of autophagy (view genes)	2 out of 3790 genes, 0.1%	3 out of 10021 genes, 0.0%	1	show applet
positive regulation of cell development (view genes)	2 out of 3790 genes, 0.1%	3 out of 10021 genes, 0.0%	1	show applet
rhodopsin mediated signaling pathway (view genes)	2 out of 3790 genes, 0.1%	3 out of 10021 genes, 0.0%	1	show applet
regulation of exocytosis (view genes)	2 out of 3790 genes, 0.1%	3 out of 10021 genes, 0.0%	1	show applet
peptidyl-lysine dimethylation (view genes)	2 out of 3790 genes, 0.1%	3 out of 10021 genes, 0.0%	1	show applet
peptidyl-arginine modification (view genes)	2 out of 3790 genes, 0.1%	3 out of 10021 genes, 0.0%	1	show applet
peptidyl-arginine methylation (view genes)	2 out of 3790 genes, 0.1%	3 out of 10021 genes, 0.0%	1	show applet
negative regulation of cellular catabolic process (view genes)	2 out of 3790 genes, 0.1%	3 out of 10021 genes, 0.0%	1	show applet
activation of protein kinase activity (view genes)	2 out of 3790 genes, 0.1%	3 out of 10021 genes, 0.0%	1	show applet
response to monosaccharide stimulus (view genes)	2 out of 3790 genes, 0.1%	3 out of 10021 genes, 0.0%	1	show applet
monohydric alcohol metabolic process (view genes)	2 out of 3790 genes, 0.1%	3 out of 10021 genes, 0.0%	1	show applet
peptidyl-arginine N-methylation (view genes)	2 out of 3790 genes, 0.1%	3 out of 10021 genes, 0.0%	1	show applet
peptidyl-arginine omega-N-methylation (view genes)	2 out of 3790 genes, 0.1%	3 out of 10021 genes, 0.0%	1	show applet
positive regulation of eye photoreceptor cell development (view genes)	2 out of 3790 genes, 0.1%	3 out of 10021 genes, 0.0%	1	show applet
tRNA 3'-end processing (view genes)	2 out of 3790 genes, 0.1%	3 out of 10021 genes, 0.0%	1	show applet
antimicrobial humoral response (view genes)	17 out of 3790 genes, 0.4%	40 out of 10021 genes, 0.4%	1	show applet
BMP signaling pathway (view genes)	7 out of 3790 genes, 0.2%	15 out of 10021 genes, 0.1%	1	show applet
fluid transport (view genes)	7 out of 3790 genes, 0.2%	15 out of 10021 genes, 0.1%	1	show applet
macromolecule modification (view genes)	405 out of 3790 genes, 10.7%	1052 out of 10021 genes, 10.5%	1	show applet
regulation of hormone levels (view genes)	13 out of 3790 genes, 0.3%	30 out of 10021 genes, 0.3%	1	show applet
di-, tri-valent inorganic cation homeostasis (view genes)	9 out of 3790 genes, 0.2%	20 out of 10021 genes, 0.2%	1	show applet
protein modification process (view genes)	376 out of 3790 genes, 9.9%	976 out of 10021 genes, 9.7%	1	show applet
aminoglycan catabolic process (view genes)	11 out of 3790 genes, 0.3%	25 out of 10021 genes, 0.2%	1	show applet
cellular process involved in reproduction (view genes)	159 out of 3790 genes, 4.2%	408 out of 10021 genes, 4.1%	1	show applet
phosphorus metabolic process (view genes)	81 out of 3790 genes, 2.1%	205 out of 10021 genes, 2.0%	1	show applet
protein maturation (view genes)	24 out of 3790 genes, 0.6%	58 out of 10021 genes, 0.6%	1	show applet
establishment or maintenance of cell polarity (view genes)	45 out of 3790 genes, 1.2%	112 out of 10021 genes, 1.1%	1	show applet
peptide metabolic process (view genes)	22 out of 3790 genes, 0.6%	53 out of 10021 genes, 0.5%	1	show applet
positive regulation of cell death (view genes)	22 out of 3790 genes, 0.6%	53 out of 10021 genes, 0.5%	1	show applet
positive regulation of programmed cell death (view genes)	22 out of 3790 genes, 0.6%	53 out of 10021 genes, 0.5%	1	show applet
apoptosis (view genes)	43 out of 3790 genes, 1.1%	107 out of 10021 genes, 1.1%	1	show applet
negative regulation of cell communication (view genes)	16 out of 3790 genes, 0.4%	38 out of 10021 genes, 0.4%	1	show applet
synaptic vesicle transport (view genes)	16 out of 3790 genes, 0.4%	38 out of 10021 genes, 0.4%	1	show applet
regulation of nucleotide metabolic process (view genes)	25 out of 3790 genes, 0.7%	61 out of 10021 genes, 0.6%	1	show applet
transcription (view genes)	186 out of 3790 genes, 4.9%	480 out of 10021 genes, 4.8%	1	show applet
inositol metabolic process (view genes)	4 out of 3790 genes, 0.1%	8 out of 10021 genes, 0.1%	1	show applet
negative regulation of protein kinase activity (view genes)	4 out of 3790 genes, 0.1%	8 out of 10021 genes, 0.1%	1	show applet
triglyceride metabolic process (view genes)	4 out of 3790 genes, 0.1%	8 out of 10021 genes, 0.1%	1	show applet
sesquiterpenoid metabolic process (view genes)	4 out of 3790 genes, 0.1%	8 out of 10021 genes, 0.1%	1	show applet
juvenile hormone metabolic process (view genes)	4 out of 3790 genes, 0.1%	8 out of 10021 genes, 0.1%	1	show applet
cellular calcium ion homeostasis (view genes)	4 out of 3790 genes, 0.1%	8 out of 10021 genes, 0.1%	1	show applet
insemination (view genes)	4 out of 3790 genes, 0.1%	8 out of 10021 genes, 0.1%	1	show applet
axonal defasciculation (view genes)	4 out of 3790 genes, 0.1%	8 out of 10021 genes, 0.1%	1	show applet
copulation (view genes)	4 out of 3790 genes, 0.1%	8 out of 10021 genes, 0.1%	1	show applet
nucleoside metabolic process (view genes)	4 out of 3790 genes, 0.1%	8 out of 10021 genes, 0.1%	1	show applet
negative regulation of peptidase activity (view genes)	4 out of 3790 genes, 0.1%	8 out of 10021 genes, 0.1%	1	show applet
neutral amino acid transport (view genes)	4 out of 3790 genes, 0.1%	8 out of 10021 genes, 0.1%	1	show applet
terpene metabolic process (view genes)	4 out of 3790 genes, 0.1%	8 out of 10021 genes, 0.1%	1	show applet
negative regulation of MAP kinase activity (view genes)	4 out of 3790 genes, 0.1%	8 out of 10021 genes, 0.1%	1	show applet
negative regulation of hydrolase activity (view genes)	4 out of 3790 genes, 0.1%	8 out of 10021 genes, 0.1%	1	show applet
sesquiterpene metabolic process (view genes)	4 out of 3790 genes, 0.1%	8 out of 10021 genes, 0.1%	1	show applet
calcium ion homeostasis (view genes)	4 out of 3790 genes, 0.1%	8 out of 10021 genes, 0.1%	1	show applet
negative regulation of protein serine/threonine kinase activity (view genes)	4 out of 3790 genes, 0.1%	8 out of 10021 genes, 0.1%	1	show applet
phosphate metabolic process (view genes)	79 out of 3790 genes, 2.1%	201 out of 10021 genes, 2.0%	1	show applet
negative regulation of signal transduction (view genes)	12 out of 3790 genes, 0.3%	28 out of 10021 genes, 0.3%	1	show applet
negative regulation of signaling process (view genes)	12 out of 3790 genes, 0.3%	28 out of 10021 genes, 0.3%	1	show applet
meiotic spindle organization (view genes)	10 out of 3790 genes, 0.3%	23 out of 10021 genes, 0.2%	1	show applet
translational initiation (view genes)	10 out of 3790 genes, 0.3%	23 out of 10021 genes, 0.2%	1	show applet
monovalent inorganic cation transport (view genes)	10 out of 3790 genes, 0.3%	23 out of 10021 genes, 0.2%	1	show applet
establishment of spindle localization (view genes)	10 out of 3790 genes, 0.3%	23 out of 10021 genes, 0.2%	1	show applet
spindle localization (view genes)	10 out of 3790 genes, 0.3%	23 out of 10021 genes, 0.2%	1	show applet
cellular di-, tri-valent inorganic cation homeostasis (view genes)	8 out of 3790 genes, 0.2%	18 out of 10021 genes, 0.2%	1	show applet
sphingomyelin metabolic process (view genes)	6 out of 3790 genes, 0.2%	13 out of 10021 genes, 0.1%	1	show applet
regulation of defense response (view genes)	6 out of 3790 genes, 0.2%	13 out of 10021 genes, 0.1%	1	show applet
regulation of small GTPase mediated signal transduction (view genes)	33 out of 3790 genes, 0.9%	82 out of 10021 genes, 0.8%	1	show applet
cell death (view genes)	121 out of 3790 genes, 3.2%	311 out of 10021 genes, 3.1%	1	show applet
death (view genes)	121 out of 3790 genes, 3.2%	311 out of 10021 genes, 3.1%	1	show applet
transcription, DNA-dependent (view genes)	155 out of 3790 genes, 4.1%	400 out of 10021 genes, 4.0%	1	show applet
RNA biosynthetic process (view genes)	155 out of 3790 genes, 4.1%	400 out of 10021 genes, 4.0%	1	show applet
developmental process involved in reproduction (view genes)	270 out of 3790 genes, 7.1%	702 out of 10021 genes, 7.0%	1	show applet
anterior/posterior pattern formation (view genes)	51 out of 3790 genes, 1.3%	129 out of 10021 genes, 1.3%	1	show applet
antimicrobial peptide biosynthetic process (view genes)	15 out of 3790 genes, 0.4%	36 out of 10021 genes, 0.4%	1	show applet
instar larval development (view genes)	11 out of 3790 genes, 0.3%	26 out of 10021 genes, 0.3%	1	show applet
aminoglycan biosynthetic process (view genes)	11 out of 3790 genes, 0.3%	26 out of 10021 genes, 0.3%	1	show applet
reproduction (view genes)	409 out of 3790 genes, 10.8%	1069 out of 10021 genes, 10.7%	1	show applet
developmental pigmentation (view genes)	23 out of 3790 genes, 0.6%	57 out of 10021 genes, 0.6%	1	show applet
vacuolar transport (view genes)	9 out of 3790 genes, 0.2%	21 out of 10021 genes, 0.2%	1	show applet
dicarboxylic acid metabolic process (view genes)	9 out of 3790 genes, 0.2%	21 out of 10021 genes, 0.2%	1	show applet
generation of a signal involved in cell-cell signaling (view genes)	16 out of 3790 genes, 0.4%	39 out of 10021 genes, 0.4%	1	show applet
signal release (view genes)	16 out of 3790 genes, 0.4%	39 out of 10021 genes, 0.4%	1	show applet
cellular catabolic process (view genes)	134 out of 3790 genes, 3.5%	347 out of 10021 genes, 3.5%	1	show applet
neutral lipid metabolic process (view genes)	7 out of 3790 genes, 0.2%	16 out of 10021 genes, 0.2%	1	show applet
acylglycerol metabolic process (view genes)	7 out of 3790 genes, 0.2%	16 out of 10021 genes, 0.2%	1	show applet
glycerol ether metabolic process (view genes)	7 out of 3790 genes, 0.2%	16 out of 10021 genes, 0.2%	1	show applet
head segmentation (view genes)	7 out of 3790 genes, 0.2%	16 out of 10021 genes, 0.2%	1	show applet
autophagic cell death (view genes)	46 out of 3790 genes, 1.2%	117 out of 10021 genes, 1.2%	1	show applet
stem cell maintenance (view genes)	36 out of 3790 genes, 0.9%	91 out of 10021 genes, 0.9%	1	show applet
stem cell development (view genes)	36 out of 3790 genes, 0.9%	91 out of 10021 genes, 0.9%	1	show applet
sulfur amino acid biosynthetic process (view genes)	5 out of 3790 genes, 0.1%	11 out of 10021 genes, 0.1%	1	show applet
primary sex determination (view genes)	5 out of 3790 genes, 0.1%	11 out of 10021 genes, 0.1%	1	show applet
glycosphingolipid metabolic process (view genes)	3 out of 3790 genes, 0.1%	6 out of 10021 genes, 0.1%	1	show applet
steroid biosynthetic process (view genes)	3 out of 3790 genes, 0.1%	6 out of 10021 genes, 0.1%	1	show applet
reciprocal meiotic recombination (view genes)	3 out of 3790 genes, 0.1%	6 out of 10021 genes, 0.1%	1	show applet
pyrimidine ribonucleoside monophosphate metabolic process (view genes)	3 out of 3790 genes, 0.1%	6 out of 10021 genes, 0.1%	1	show applet
pyrimidine ribonucleoside monophosphate biosynthetic process (view genes)	3 out of 3790 genes, 0.1%	6 out of 10021 genes, 0.1%	1	show applet
response to water (view genes)	3 out of 3790 genes, 0.1%	6 out of 10021 genes, 0.1%	1	show applet
response to purine (view genes)	3 out of 3790 genes, 0.1%	6 out of 10021 genes, 0.1%	1	show applet
O-glycan processing (view genes)	3 out of 3790 genes, 0.1%	6 out of 10021 genes, 0.1%	1	show applet
regulation of centrosome cycle (view genes)	3 out of 3790 genes, 0.1%	6 out of 10021 genes, 0.1%	1	show applet
negative regulation of binding (view genes)	3 out of 3790 genes, 0.1%	6 out of 10021 genes, 0.1%	1	show applet
proteasomal protein catabolic process (view genes)	12 out of 3790 genes, 0.3%	29 out of 10021 genes, 0.3%	1	show applet
stem cell differentiation (view genes)	37 out of 3790 genes, 1.0%	94 out of 10021 genes, 0.9%	1	show applet
reproductive process (view genes)	406 out of 3790 genes, 10.7%	1064 out of 10021 genes, 10.6%	1	show applet
gastrulation involving germ band extension (view genes)	17 out of 3790 genes, 0.4%	42 out of 10021 genes, 0.4%	1	show applet
nucleic acid transport (view genes)	32 out of 3790 genes, 0.8%	81 out of 10021 genes, 0.8%	1	show applet
RNA transport (view genes)	32 out of 3790 genes, 0.8%	81 out of 10021 genes, 0.8%	1	show applet
establishment of RNA localization (view genes)	32 out of 3790 genes, 0.8%	81 out of 10021 genes, 0.8%	1	show applet
production of molecular mediator of immune response (view genes)	15 out of 3790 genes, 0.4%	37 out of 10021 genes, 0.4%	1	show applet
antimicrobial peptide production (view genes)	15 out of 3790 genes, 0.4%	37 out of 10021 genes, 0.4%	1	show applet
induction of programmed cell death (view genes)	20 out of 3790 genes, 0.5%	50 out of 10021 genes, 0.5%	1	show applet
regulation of organ growth (view genes)	20 out of 3790 genes, 0.5%	50 out of 10021 genes, 0.5%	1	show applet
regulation of organelle organization (view genes)	38 out of 3790 genes, 1.0%	97 out of 10021 genes, 1.0%	1	show applet
macromolecule biosynthetic process (view genes)	379 out of 3790 genes, 10.0%	994 out of 10021 genes, 9.9%	1	show applet
asymmetric protein localization (view genes)	18 out of 3790 genes, 0.5%	45 out of 10021 genes, 0.4%	1	show applet
isoprenoid metabolic process (view genes)	13 out of 3790 genes, 0.3%	32 out of 10021 genes, 0.3%	1	show applet
embryo development (view genes)	302 out of 3790 genes, 8.0%	792 out of 10021 genes, 7.9%	1	show applet
nucleocytoplasmic transport (view genes)	26 out of 3790 genes, 0.7%	66 out of 10021 genes, 0.7%	1	show applet
actin polymerization or depolymerization (view genes)	6 out of 3790 genes, 0.2%	14 out of 10021 genes, 0.1%	1	show applet
positive regulation of organelle organization (view genes)	6 out of 3790 genes, 0.2%	14 out of 10021 genes, 0.1%	1	show applet
leading edge cell differentiation (view genes)	6 out of 3790 genes, 0.2%	14 out of 10021 genes, 0.1%	1	show applet
pteridine and derivative metabolic process (view genes)	6 out of 3790 genes, 0.2%	14 out of 10021 genes, 0.1%	1	show applet
male meiosis (view genes)	11 out of 3790 genes, 0.3%	27 out of 10021 genes, 0.3%	1	show applet
proteasomal ubiquitin-dependent protein catabolic process (view genes)	11 out of 3790 genes, 0.3%	27 out of 10021 genes, 0.3%	1	show applet
establishment of organelle localization (view genes)	27 out of 3790 genes, 0.7%	69 out of 10021 genes, 0.7%	1	show applet
nuclear transport (view genes)	30 out of 3790 genes, 0.8%	77 out of 10021 genes, 0.8%	1	show applet
positive regulation of cellular component organization (view genes)	9 out of 3790 genes, 0.2%	22 out of 10021 genes, 0.2%	1	show applet
regulation of cell death (view genes)	57 out of 3790 genes, 1.5%	148 out of 10021 genes, 1.5%	1	show applet
protein deacetylation (view genes)	4 out of 3790 genes, 0.1%	9 out of 10021 genes, 0.1%	1	show applet
mitochondrial transport (view genes)	4 out of 3790 genes, 0.1%	9 out of 10021 genes, 0.1%	1	show applet
muscle contraction (view genes)	4 out of 3790 genes, 0.1%	9 out of 10021 genes, 0.1%	1	show applet
protein deacylation (view genes)	4 out of 3790 genes, 0.1%	9 out of 10021 genes, 0.1%	1	show applet
small molecule metabolic process (view genes)	445 out of 3790 genes, 11.7%	1172 out of 10021 genes, 11.7%	1	show applet
catabolic process (view genes)	187 out of 3790 genes, 4.9%	491 out of 10021 genes, 4.9%	1	show applet
ubiquitin-dependent protein catabolic process (view genes)	12 out of 3790 genes, 0.3%	30 out of 10021 genes, 0.3%	1	show applet
cellular homeostasis (view genes)	61 out of 3790 genes, 1.6%	159 out of 10021 genes, 1.6%	1	show applet
peptide biosynthetic process (view genes)	15 out of 3790 genes, 0.4%	38 out of 10021 genes, 0.4%	1	show applet
cell activation (view genes)	7 out of 3790 genes, 0.2%	17 out of 10021 genes, 0.2%	1	show applet
protein O-linked glycosylation (view genes)	7 out of 3790 genes, 0.2%	17 out of 10021 genes, 0.2%	1	show applet
cell junction maintenance (view genes)	7 out of 3790 genes, 0.2%	17 out of 10021 genes, 0.2%	1	show applet
positive regulation of developmental process (view genes)	7 out of 3790 genes, 0.2%	17 out of 10021 genes, 0.2%	1	show applet
female mating behavior (view genes)	7 out of 3790 genes, 0.2%	17 out of 10021 genes, 0.2%	1	show applet
pyrimidine base catabolic process (view genes)	2 out of 3790 genes, 0.1%	4 out of 10021 genes, 0.0%	1	show applet
DNA strand elongation involved in DNA replication (view genes)	2 out of 3790 genes, 0.1%	4 out of 10021 genes, 0.0%	1	show applet
N-terminal protein lipidation (view genes)	2 out of 3790 genes, 0.1%	4 out of 10021 genes, 0.0%	1	show applet
regulation of pH (view genes)	2 out of 3790 genes, 0.1%	4 out of 10021 genes, 0.0%	1	show applet
fertilization (view genes)	2 out of 3790 genes, 0.1%	4 out of 10021 genes, 0.0%	1	show applet
tetraterpenoid metabolic process (view genes)	2 out of 3790 genes, 0.1%	4 out of 10021 genes, 0.0%	1	show applet
peptidyl-diphthamide metabolic process (view genes)	2 out of 3790 genes, 0.1%	4 out of 10021 genes, 0.0%	1	show applet
peptidyl-histidine modification (view genes)	2 out of 3790 genes, 0.1%	4 out of 10021 genes, 0.0%	1	show applet
DNA strand elongation (view genes)	2 out of 3790 genes, 0.1%	4 out of 10021 genes, 0.0%	1	show applet
regulation of transmembrane transporter activity (view genes)	2 out of 3790 genes, 0.1%	4 out of 10021 genes, 0.0%	1	show applet
cellular monovalent inorganic cation homeostasis (view genes)	2 out of 3790 genes, 0.1%	4 out of 10021 genes, 0.0%	1	show applet
regulation of cellular pH (view genes)	2 out of 3790 genes, 0.1%	4 out of 10021 genes, 0.0%	1	show applet
N-terminal protein amino acid modification (view genes)	2 out of 3790 genes, 0.1%	4 out of 10021 genes, 0.0%	1	show applet
regulation of transporter activity (view genes)	2 out of 3790 genes, 0.1%	4 out of 10021 genes, 0.0%	1	show applet
regulation of ion transmembrane transporter activity (view genes)	2 out of 3790 genes, 0.1%	4 out of 10021 genes, 0.0%	1	show applet
regulation of DNA endoreduplication (view genes)	2 out of 3790 genes, 0.1%	4 out of 10021 genes, 0.0%	1	show applet
carbohydrate homeostasis (view genes)	2 out of 3790 genes, 0.1%	4 out of 10021 genes, 0.0%	1	show applet
regulation of ion transmembrane transport (view genes)	2 out of 3790 genes, 0.1%	4 out of 10021 genes, 0.0%	1	show applet
cellular biogenic amine biosynthetic process (view genes)	2 out of 3790 genes, 0.1%	4 out of 10021 genes, 0.0%	1	show applet
regulation of DNA methylation (view genes)	2 out of 3790 genes, 0.1%	4 out of 10021 genes, 0.0%	1	show applet
protein tetramerization (view genes)	2 out of 3790 genes, 0.1%	4 out of 10021 genes, 0.0%	1	show applet
renal tubule development (view genes)	2 out of 3790 genes, 0.1%	4 out of 10021 genes, 0.0%	1	show applet
regulation of DNA-dependent DNA replication (view genes)	2 out of 3790 genes, 0.1%	4 out of 10021 genes, 0.0%	1	show applet
protein processing (view genes)	16 out of 3790 genes, 0.4%	41 out of 10021 genes, 0.4%	1	show applet
humoral immune response (view genes)	47 out of 3790 genes, 1.2%	123 out of 10021 genes, 1.2%	1	show applet
mitotic spindle organization (view genes)	33 out of 3790 genes, 0.9%	86 out of 10021 genes, 0.9%	1	show applet
negative regulation of immune system process (view genes)	5 out of 3790 genes, 0.1%	12 out of 10021 genes, 0.1%	1	show applet
meiosis I (view genes)	5 out of 3790 genes, 0.1%	12 out of 10021 genes, 0.1%	1	show applet
negative regulation of apoptosis (view genes)	22 out of 3790 genes, 0.6%	57 out of 10021 genes, 0.6%	1	show applet
regulation of programmed cell death (view genes)	56 out of 3790 genes, 1.5%	147 out of 10021 genes, 1.5%	1	show applet
cellular amino acid derivative metabolic process (view genes)	8 out of 3790 genes, 0.2%	20 out of 10021 genes, 0.2%	1	show applet
melanin metabolic process (view genes)	8 out of 3790 genes, 0.2%	20 out of 10021 genes, 0.2%	1	show applet
regulation of eye photoreceptor cell development (view genes)	8 out of 3790 genes, 0.2%	20 out of 10021 genes, 0.2%	1	show applet
synaptic vesicle exocytosis (view genes)	11 out of 3790 genes, 0.3%	28 out of 10021 genes, 0.3%	1	show applet
post-embryonic hemopoiesis (view genes)	11 out of 3790 genes, 0.3%	28 out of 10021 genes, 0.3%	1	show applet
larval lymph gland hemopoiesis (view genes)	11 out of 3790 genes, 0.3%	28 out of 10021 genes, 0.3%	1	show applet
lymph gland development (view genes)	11 out of 3790 genes, 0.3%	28 out of 10021 genes, 0.3%	1	show applet
cellular chemical homeostasis (view genes)	31 out of 3790 genes, 0.8%	81 out of 10021 genes, 0.8%	1	show applet
negative regulation of signaling pathway (view genes)	14 out of 3790 genes, 0.4%	36 out of 10021 genes, 0.4%	1	show applet
cell motility (view genes)	122 out of 3790 genes, 3.2%	322 out of 10021 genes, 3.2%	1	show applet
localization of cell (view genes)	122 out of 3790 genes, 3.2%	322 out of 10021 genes, 3.2%	1	show applet
small GTPase mediated signal transduction (view genes)	54 out of 3790 genes, 1.4%	142 out of 10021 genes, 1.4%	1	show applet
Ras protein signal transduction (view genes)	44 out of 3790 genes, 1.2%	116 out of 10021 genes, 1.2%	1	show applet
larval lymph gland hemocyte differentiation (view genes)	9 out of 3790 genes, 0.2%	23 out of 10021 genes, 0.2%	1	show applet
germ-line stem cell division (view genes)	9 out of 3790 genes, 0.2%	23 out of 10021 genes, 0.2%	1	show applet
protein oligomerization (view genes)	9 out of 3790 genes, 0.2%	23 out of 10021 genes, 0.2%	1	show applet
telomere maintenance (view genes)	6 out of 3790 genes, 0.2%	15 out of 10021 genes, 0.1%	1	show applet
glycolipid metabolic process (view genes)	6 out of 3790 genes, 0.2%	15 out of 10021 genes, 0.1%	1	show applet
segment specification (view genes)	6 out of 3790 genes, 0.2%	15 out of 10021 genes, 0.1%	1	show applet
telomere organization (view genes)	6 out of 3790 genes, 0.2%	15 out of 10021 genes, 0.1%	1	show applet
nucleotide biosynthetic process (view genes)	85 out of 3790 genes, 2.2%	225 out of 10021 genes, 2.2%	1	show applet
cellular ion homeostasis (view genes)	30 out of 3790 genes, 0.8%	79 out of 10021 genes, 0.8%	1	show applet
regulation of translational initiation (view genes)	3 out of 3790 genes, 0.1%	7 out of 10021 genes, 0.1%	1	show applet
xenobiotic metabolic process (view genes)	3 out of 3790 genes, 0.1%	7 out of 10021 genes, 0.1%	1	show applet
response to xenobiotic stimulus (view genes)	3 out of 3790 genes, 0.1%	7 out of 10021 genes, 0.1%	1	show applet
negative regulation of cell development (view genes)	3 out of 3790 genes, 0.1%	7 out of 10021 genes, 0.1%	1	show applet
peptide transport (view genes)	3 out of 3790 genes, 0.1%	7 out of 10021 genes, 0.1%	1	show applet
trunk segmentation (view genes)	3 out of 3790 genes, 0.1%	7 out of 10021 genes, 0.1%	1	show applet
specification of segmental identity, trunk (view genes)	3 out of 3790 genes, 0.1%	7 out of 10021 genes, 0.1%	1	show applet
serotonin metabolic process (view genes)	3 out of 3790 genes, 0.1%	7 out of 10021 genes, 0.1%	1	show applet
specification of axis polarity (view genes)	3 out of 3790 genes, 0.1%	7 out of 10021 genes, 0.1%	1	show applet
cellular response to xenobiotic stimulus (view genes)	3 out of 3790 genes, 0.1%	7 out of 10021 genes, 0.1%	1	show applet
ion transport (view genes)	123 out of 3790 genes, 3.2%	326 out of 10021 genes, 3.3%	1	show applet
cellular macromolecule biosynthetic process (view genes)	371 out of 3790 genes, 9.8%	984 out of 10021 genes, 9.8%	1	show applet
amine biosynthetic process (view genes)	13 out of 3790 genes, 0.3%	34 out of 10021 genes, 0.3%	1	show applet
carbohydrate biosynthetic process (view genes)	13 out of 3790 genes, 0.3%	34 out of 10021 genes, 0.3%	1	show applet
epidermal growth factor receptor signaling pathway (view genes)	10 out of 3790 genes, 0.3%	26 out of 10021 genes, 0.3%	1	show applet
negative regulation of intracellular protein kinase cascade (view genes)	10 out of 3790 genes, 0.3%	26 out of 10021 genes, 0.3%	1	show applet
protein N-linked glycosylation (view genes)	7 out of 3790 genes, 0.2%	18 out of 10021 genes, 0.2%	1	show applet
vitamin metabolic process (view genes)	7 out of 3790 genes, 0.2%	18 out of 10021 genes, 0.2%	1	show applet
anaphase (view genes)	7 out of 3790 genes, 0.2%	18 out of 10021 genes, 0.2%	1	show applet
salivary gland morphogenesis (view genes)	14 out of 3790 genes, 0.4%	37 out of 10021 genes, 0.4%	1	show applet
gland morphogenesis (view genes)	14 out of 3790 genes, 0.4%	37 out of 10021 genes, 0.4%	1	show applet
lipoic acid metabolic process (view genes)	4 out of 3790 genes, 0.1%	10 out of 10021 genes, 0.1%	1	show applet
regulation of protein phosphorylation (view genes)	4 out of 3790 genes, 0.1%	10 out of 10021 genes, 0.1%	1	show applet
epithelial cell morphogenesis (view genes)	4 out of 3790 genes, 0.1%	10 out of 10021 genes, 0.1%	1	show applet
mRNA export from nucleus (view genes)	4 out of 3790 genes, 0.1%	10 out of 10021 genes, 0.1%	1	show applet
larval chitin-based cuticle development (view genes)	4 out of 3790 genes, 0.1%	10 out of 10021 genes, 0.1%	1	show applet
molting cycle process (view genes)	4 out of 3790 genes, 0.1%	10 out of 10021 genes, 0.1%	1	show applet
cuticle development involved in protein-based cuticle molting cycle (view genes)	4 out of 3790 genes, 0.1%	10 out of 10021 genes, 0.1%	1	show applet
cuticle development involved in chitin-based cuticle molting cycle (view genes)	4 out of 3790 genes, 0.1%	10 out of 10021 genes, 0.1%	1	show applet
mRNA transport (view genes)	4 out of 3790 genes, 0.1%	10 out of 10021 genes, 0.1%	1	show applet
monovalent inorganic cation homeostasis (view genes)	4 out of 3790 genes, 0.1%	10 out of 10021 genes, 0.1%	1	show applet
sphingolipid metabolic process (view genes)	11 out of 3790 genes, 0.3%	29 out of 10021 genes, 0.3%	1	show applet
histolysis (view genes)	11 out of 3790 genes, 0.3%	29 out of 10021 genes, 0.3%	1	show applet
tissue death (view genes)	11 out of 3790 genes, 0.3%	29 out of 10021 genes, 0.3%	1	show applet
salivary gland histolysis (view genes)	11 out of 3790 genes, 0.3%	29 out of 10021 genes, 0.3%	1	show applet
salivary gland cell autophagic cell death (view genes)	11 out of 3790 genes, 0.3%	29 out of 10021 genes, 0.3%	1	show applet
neuron maturation (view genes)	11 out of 3790 genes, 0.3%	29 out of 10021 genes, 0.3%	1	show applet
nucleobase, nucleoside, nucleotide and nucleic acid transport (view genes)	33 out of 3790 genes, 0.9%	88 out of 10021 genes, 0.9%	1	show applet
ion homeostasis (view genes)	33 out of 3790 genes, 0.9%	88 out of 10021 genes, 0.9%	1	show applet
establishment or maintenance of apical/basal cell polarity (view genes)	24 out of 3790 genes, 0.6%	64 out of 10021 genes, 0.6%	1	show applet
digestive tract development (view genes)	24 out of 3790 genes, 0.6%	64 out of 10021 genes, 0.6%	1	show applet
digestive system development (view genes)	24 out of 3790 genes, 0.6%	64 out of 10021 genes, 0.6%	1	show applet
genitalia development (view genes)	18 out of 3790 genes, 0.5%	48 out of 10021 genes, 0.5%	1	show applet
tyrosine metabolic process (view genes)	5 out of 3790 genes, 0.1%	13 out of 10021 genes, 0.1%	1	show applet
regulation of Toll signaling pathway (view genes)	5 out of 3790 genes, 0.1%	13 out of 10021 genes, 0.1%	1	show applet
antifungal humoral response (view genes)	5 out of 3790 genes, 0.1%	13 out of 10021 genes, 0.1%	1	show applet
actin filament bundle assembly (view genes)	5 out of 3790 genes, 0.1%	13 out of 10021 genes, 0.1%	1	show applet
cellular component movement (view genes)	125 out of 3790 genes, 3.3%	335 out of 10021 genes, 3.3%	1	show applet
wing disc morphogenesis (view genes)	131 out of 3790 genes, 3.5%	351 out of 10021 genes, 3.5%	1	show applet
transition metal ion transport (view genes)	6 out of 3790 genes, 0.2%	16 out of 10021 genes, 0.2%	1	show applet
initiation of dorsal closure (view genes)	6 out of 3790 genes, 0.2%	16 out of 10021 genes, 0.2%	1	show applet
nicotinamide nucleotide metabolic process (view genes)	6 out of 3790 genes, 0.2%	16 out of 10021 genes, 0.2%	1	show applet
cellular lipid metabolic process (view genes)	102 out of 3790 genes, 2.7%	274 out of 10021 genes, 2.7%	1	show applet
lipid biosynthetic process (view genes)	10 out of 3790 genes, 0.3%	27 out of 10021 genes, 0.3%	1	show applet
regulation of protein modification process (view genes)	10 out of 3790 genes, 0.3%	27 out of 10021 genes, 0.3%	1	show applet
cellular amino acid biosynthetic process (view genes)	11 out of 3790 genes, 0.3%	30 out of 10021 genes, 0.3%	1	show applet
chromatin silencing (view genes)	7 out of 3790 genes, 0.2%	19 out of 10021 genes, 0.2%	1	show applet
tRNA processing (view genes)	7 out of 3790 genes, 0.2%	19 out of 10021 genes, 0.2%	1	show applet
regulation of protein stability (view genes)	7 out of 3790 genes, 0.2%	19 out of 10021 genes, 0.2%	1	show applet
negative regulation of gene expression, epigenetic (view genes)	7 out of 3790 genes, 0.2%	19 out of 10021 genes, 0.2%	1	show applet
defense response to fungus (view genes)	7 out of 3790 genes, 0.2%	19 out of 10021 genes, 0.2%	1	show applet
negative regulation of programmed cell death (view genes)	22 out of 3790 genes, 0.6%	60 out of 10021 genes, 0.6%	1	show applet
negative regulation of cell death (view genes)	22 out of 3790 genes, 0.6%	60 out of 10021 genes, 0.6%	1	show applet
positive regulation of immune system process (view genes)	2 out of 3790 genes, 0.1%	5 out of 10021 genes, 0.0%	1	show applet
regulation of antimicrobial peptide production (view genes)	2 out of 3790 genes, 0.1%	5 out of 10021 genes, 0.0%	1	show applet
elevation of cytosolic calcium ion concentration (view genes)	2 out of 3790 genes, 0.1%	5 out of 10021 genes, 0.0%	1	show applet
regulation of pole plasm oskar mRNA localization (view genes)	2 out of 3790 genes, 0.1%	5 out of 10021 genes, 0.0%	1	show applet
pyridoxine metabolic process (view genes)	2 out of 3790 genes, 0.1%	5 out of 10021 genes, 0.0%	1	show applet
protein deubiquitination (view genes)	2 out of 3790 genes, 0.1%	5 out of 10021 genes, 0.0%	1	show applet
vitamin B6 metabolic process (view genes)	2 out of 3790 genes, 0.1%	5 out of 10021 genes, 0.0%	1	show applet
regulation of protein complex disassembly (view genes)	2 out of 3790 genes, 0.1%	5 out of 10021 genes, 0.0%	1	show applet
neuromuscular process (view genes)	2 out of 3790 genes, 0.1%	5 out of 10021 genes, 0.0%	1	show applet
cytosolic calcium ion homeostasis (view genes)	2 out of 3790 genes, 0.1%	5 out of 10021 genes, 0.0%	1	show applet
regulation of oocyte development (view genes)	2 out of 3790 genes, 0.1%	5 out of 10021 genes, 0.0%	1	show applet
DNA conformation change (view genes)	2 out of 3790 genes, 0.1%	5 out of 10021 genes, 0.0%	1	show applet
wing disc development (view genes)	131 out of 3790 genes, 3.5%	353 out of 10021 genes, 3.5%	1	show applet
coenzyme biosynthetic process (view genes)	12 out of 3790 genes, 0.3%	33 out of 10021 genes, 0.3%	1	show applet
DNA integrity checkpoint (view genes)	12 out of 3790 genes, 0.3%	33 out of 10021 genes, 0.3%	1	show applet
cellular hormone metabolic process (view genes)	8 out of 3790 genes, 0.2%	22 out of 10021 genes, 0.2%	1	show applet
regulation of synaptic plasticity (view genes)	8 out of 3790 genes, 0.2%	22 out of 10021 genes, 0.2%	1	show applet
regulation of neuronal synaptic plasticity (view genes)	8 out of 3790 genes, 0.2%	22 out of 10021 genes, 0.2%	1	show applet
transcription from RNA polymerase II promoter (view genes)	3 out of 3790 genes, 0.1%	8 out of 10021 genes, 0.1%	1	show applet
post-Golgi vesicle-mediated transport (view genes)	3 out of 3790 genes, 0.1%	8 out of 10021 genes, 0.1%	1	show applet
synaptic target recognition (view genes)	3 out of 3790 genes, 0.1%	8 out of 10021 genes, 0.1%	1	show applet
monoamine transport (view genes)	3 out of 3790 genes, 0.1%	8 out of 10021 genes, 0.1%	1	show applet
endocrine system development (view genes)	3 out of 3790 genes, 0.1%	8 out of 10021 genes, 0.1%	1	show applet
regulation of ion transport (view genes)	3 out of 3790 genes, 0.1%	8 out of 10021 genes, 0.1%	1	show applet
somatic stem cell division (view genes)	3 out of 3790 genes, 0.1%	8 out of 10021 genes, 0.1%	1	show applet
catecholamine transport (view genes)	3 out of 3790 genes, 0.1%	8 out of 10021 genes, 0.1%	1	show applet
positive regulation of transport (view genes)	13 out of 3790 genes, 0.3%	36 out of 10021 genes, 0.4%	1	show applet
aromatic amino acid family metabolic process (view genes)	9 out of 3790 genes, 0.2%	25 out of 10021 genes, 0.2%	1	show applet
protein-based cuticle development (view genes)	4 out of 3790 genes, 0.1%	11 out of 10021 genes, 0.1%	1	show applet
sterol transport (view genes)	4 out of 3790 genes, 0.1%	11 out of 10021 genes, 0.1%	1	show applet
haltere disc development (view genes)	4 out of 3790 genes, 0.1%	11 out of 10021 genes, 0.1%	1	show applet
positive regulation of growth (view genes)	4 out of 3790 genes, 0.1%	11 out of 10021 genes, 0.1%	1	show applet
regulation of secretion (view genes)	4 out of 3790 genes, 0.1%	11 out of 10021 genes, 0.1%	1	show applet
multi-organism process (view genes)	104 out of 3790 genes, 2.7%	282 out of 10021 genes, 2.8%	1	show applet
cellular macromolecule catabolic process (view genes)	79 out of 3790 genes, 2.1%	215 out of 10021 genes, 2.1%	1	show applet
cytokinesis after meiosis (view genes)	10 out of 3790 genes, 0.3%	28 out of 10021 genes, 0.3%	1	show applet
transforming growth factor beta receptor signaling pathway (view genes)	5 out of 3790 genes, 0.1%	14 out of 10021 genes, 0.1%	1	show applet
cation transport (view genes)	87 out of 3790 genes, 2.3%	237 out of 10021 genes, 2.4%	1	show applet
membrane lipid metabolic process (view genes)	15 out of 3790 genes, 0.4%	42 out of 10021 genes, 0.4%	1	show applet
regulation of cytoskeleton organization (view genes)	15 out of 3790 genes, 0.4%	42 out of 10021 genes, 0.4%	1	show applet
establishment or maintenance of bipolar cell polarity (view genes)	27 out of 3790 genes, 0.7%	75 out of 10021 genes, 0.7%	1	show applet
Rho protein signal transduction (view genes)	31 out of 3790 genes, 0.8%	86 out of 10021 genes, 0.9%	1	show applet
cellular amino acid catabolic process (view genes)	6 out of 3790 genes, 0.2%	17 out of 10021 genes, 0.2%	1	show applet
negative regulation of cell fate specification (view genes)	6 out of 3790 genes, 0.2%	17 out of 10021 genes, 0.2%	1	show applet
regulation of cell fate commitment (view genes)	6 out of 3790 genes, 0.2%	17 out of 10021 genes, 0.2%	1	show applet
negative regulation of cell fate commitment (view genes)	6 out of 3790 genes, 0.2%	17 out of 10021 genes, 0.2%	1	show applet
pyridine nucleotide metabolic process (view genes)	6 out of 3790 genes, 0.2%	17 out of 10021 genes, 0.2%	1	show applet
regulation of cell fate specification (view genes)	6 out of 3790 genes, 0.2%	17 out of 10021 genes, 0.2%	1	show applet
response to stress (view genes)	242 out of 3790 genes, 6.4%	653 out of 10021 genes, 6.5%	1	show applet
regulation of response to stimulus (view genes)	20 out of 3790 genes, 0.5%	56 out of 10021 genes, 0.6%	1	show applet
organelle fusion (view genes)	12 out of 3790 genes, 0.3%	34 out of 10021 genes, 0.3%	1	show applet
positive regulation of hydrolase activity (view genes)	12 out of 3790 genes, 0.3%	34 out of 10021 genes, 0.3%	1	show applet
regulation of action potential (view genes)	7 out of 3790 genes, 0.2%	20 out of 10021 genes, 0.2%	1	show applet
ensheathment of neurons (view genes)	7 out of 3790 genes, 0.2%	20 out of 10021 genes, 0.2%	1	show applet
regulation of action potential in neuron (view genes)	7 out of 3790 genes, 0.2%	20 out of 10021 genes, 0.2%	1	show applet
cell junction organization (view genes)	40 out of 3790 genes, 1.1%	111 out of 10021 genes, 1.1%	1	show applet
regulation of nervous system development (view genes)	40 out of 3790 genes, 1.1%	111 out of 10021 genes, 1.1%	1	show applet
cell-cell junction organization (view genes)	33 out of 3790 genes, 0.9%	92 out of 10021 genes, 0.9%	1	show applet
positive regulation of kinase activity (view genes)	8 out of 3790 genes, 0.2%	23 out of 10021 genes, 0.2%	1	show applet
positive regulation of transferase activity (view genes)	8 out of 3790 genes, 0.2%	23 out of 10021 genes, 0.2%	1	show applet
positive regulation of catalytic activity (view genes)	22 out of 3790 genes, 0.6%	62 out of 10021 genes, 0.6%	1	show applet
membrane docking (view genes)	14 out of 3790 genes, 0.4%	40 out of 10021 genes, 0.4%	1	show applet
sensory perception of chemical stimulus (view genes)	15 out of 3790 genes, 0.4%	43 out of 10021 genes, 0.4%	1	show applet
regulation of neurological system process (view genes)	24 out of 3790 genes, 0.6%	68 out of 10021 genes, 0.7%	1	show applet
regulation of transmission of nerve impulse (view genes)	24 out of 3790 genes, 0.6%	68 out of 10021 genes, 0.7%	1	show applet
tissue development (view genes)	213 out of 3790 genes, 5.6%	579 out of 10021 genes, 5.8%	1	show applet
hemopoiesis (view genes)	12 out of 3790 genes, 0.3%	35 out of 10021 genes, 0.3%	1	show applet
response to reactive oxygen species (view genes)	3 out of 3790 genes, 0.1%	9 out of 10021 genes, 0.1%	1	show applet
organic alcohol transport (view genes)	3 out of 3790 genes, 0.1%	9 out of 10021 genes, 0.1%	1	show applet
aromatic compound biosynthetic process (view genes)	3 out of 3790 genes, 0.1%	9 out of 10021 genes, 0.1%	1	show applet
melanization defense response (view genes)	3 out of 3790 genes, 0.1%	9 out of 10021 genes, 0.1%	1	show applet
pteridine and derivative biosynthetic process (view genes)	3 out of 3790 genes, 0.1%	9 out of 10021 genes, 0.1%	1	show applet
regulation of developmental pigmentation (view genes)	3 out of 3790 genes, 0.1%	9 out of 10021 genes, 0.1%	1	show applet
regulation of cell communication (view genes)	47 out of 3790 genes, 1.2%	132 out of 10021 genes, 1.3%	1	show applet
rRNA modification (view genes)	2 out of 3790 genes, 0.1%	6 out of 10021 genes, 0.1%	1	show applet
RNA splicing, via endonucleolytic cleavage and ligation (view genes)	2 out of 3790 genes, 0.1%	6 out of 10021 genes, 0.1%	1	show applet
DNA modification (view genes)	2 out of 3790 genes, 0.1%	6 out of 10021 genes, 0.1%	1	show applet
DNA alkylation (view genes)	2 out of 3790 genes, 0.1%	6 out of 10021 genes, 0.1%	1	show applet
sister chromatid cohesion (view genes)	2 out of 3790 genes, 0.1%	6 out of 10021 genes, 0.1%	1	show applet
mitotic sister chromatid cohesion (view genes)	2 out of 3790 genes, 0.1%	6 out of 10021 genes, 0.1%	1	show applet
JAK-STAT cascade (view genes)	2 out of 3790 genes, 0.1%	6 out of 10021 genes, 0.1%	1	show applet
nucleoside diphosphate biosynthetic process (view genes)	2 out of 3790 genes, 0.1%	6 out of 10021 genes, 0.1%	1	show applet
regulation of metal ion transport (view genes)	2 out of 3790 genes, 0.1%	6 out of 10021 genes, 0.1%	1	show applet
pentose metabolic process (view genes)	2 out of 3790 genes, 0.1%	6 out of 10021 genes, 0.1%	1	show applet
actin filament polymerization (view genes)	2 out of 3790 genes, 0.1%	6 out of 10021 genes, 0.1%	1	show applet
forebrain development (view genes)	2 out of 3790 genes, 0.1%	6 out of 10021 genes, 0.1%	1	show applet
positive regulation of protein modification process (view genes)	2 out of 3790 genes, 0.1%	6 out of 10021 genes, 0.1%	1	show applet
embryonic heart tube development (view genes)	2 out of 3790 genes, 0.1%	6 out of 10021 genes, 0.1%	1	show applet
positive regulation of response to stimulus (view genes)	2 out of 3790 genes, 0.1%	6 out of 10021 genes, 0.1%	1	show applet
protein polymerization (view genes)	2 out of 3790 genes, 0.1%	6 out of 10021 genes, 0.1%	1	show applet
vesicle docking (view genes)	13 out of 3790 genes, 0.3%	38 out of 10021 genes, 0.4%	1	show applet
regulation of neuron differentiation (view genes)	23 out of 3790 genes, 0.6%	66 out of 10021 genes, 0.7%	1	show applet
phagocytosis (view genes)	122 out of 3790 genes, 3.2%	336 out of 10021 genes, 3.4%	1	show applet
sulfur amino acid metabolic process (view genes)	7 out of 3790 genes, 0.2%	21 out of 10021 genes, 0.2%	1	show applet
positive regulation of signal transduction (view genes)	7 out of 3790 genes, 0.2%	21 out of 10021 genes, 0.2%	1	show applet
positive regulation of signaling process (view genes)	7 out of 3790 genes, 0.2%	21 out of 10021 genes, 0.2%	1	show applet
larval behavior (view genes)	7 out of 3790 genes, 0.2%	21 out of 10021 genes, 0.2%	1	show applet
negative regulation of MAPKKK cascade (view genes)	7 out of 3790 genes, 0.2%	21 out of 10021 genes, 0.2%	1	show applet
regulation of cellular component biogenesis (view genes)	37 out of 3790 genes, 1.0%	105 out of 10021 genes, 1.0%	1	show applet
negative regulation of transport (view genes)	8 out of 3790 genes, 0.2%	24 out of 10021 genes, 0.2%	1	show applet
purine nucleotide biosynthetic process (view genes)	58 out of 3790 genes, 1.5%	163 out of 10021 genes, 1.6%	1	show applet
ovarian follicle cell migration (view genes)	43 out of 3790 genes, 1.1%	122 out of 10021 genes, 1.2%	1	show applet
regulation of synapse structure and activity (view genes)	11 out of 3790 genes, 0.3%	33 out of 10021 genes, 0.3%	1	show applet
regulation of synapse organization (view genes)	11 out of 3790 genes, 0.3%	33 out of 10021 genes, 0.3%	1	show applet
memory (view genes)	23 out of 3790 genes, 0.6%	67 out of 10021 genes, 0.7%	1	show applet
nucleotide metabolic process (view genes)	105 out of 3790 genes, 2.8%	292 out of 10021 genes, 2.9%	1	show applet
multicellular organism growth (view genes)	20 out of 3790 genes, 0.5%	59 out of 10021 genes, 0.6%	1	show applet
lipid metabolic process (view genes)	118 out of 3790 genes, 3.1%	328 out of 10021 genes, 3.3%	1	show applet
cell proliferation (view genes)	52 out of 3790 genes, 1.4%	148 out of 10021 genes, 1.5%	1	show applet
defense response (view genes)	48 out of 3790 genes, 1.3%	137 out of 10021 genes, 1.4%	1	show applet
nucleoside phosphate metabolic process (view genes)	105 out of 3790 genes, 2.8%	293 out of 10021 genes, 2.9%	1	show applet
regulation of cell morphogenesis involved in differentiation (view genes)	27 out of 3790 genes, 0.7%	79 out of 10021 genes, 0.8%	1	show applet
regulation of cell morphogenesis (view genes)	27 out of 3790 genes, 0.7%	79 out of 10021 genes, 0.8%	1	show applet
axon cargo transport (view genes)	5 out of 3790 genes, 0.1%	16 out of 10021 genes, 0.2%	1	show applet
regulation of protein ubiquitination (view genes)	5 out of 3790 genes, 0.1%	16 out of 10021 genes, 0.2%	1	show applet
lipid homeostasis (view genes)	5 out of 3790 genes, 0.1%	16 out of 10021 genes, 0.2%	1	show applet
neuron projection development (view genes)	152 out of 3790 genes, 4.0%	421 out of 10021 genes, 4.2%	1	show applet
eye pigment biosynthetic process (view genes)	7 out of 3790 genes, 0.2%	22 out of 10021 genes, 0.2%	1	show applet
purine nucleotide catabolic process (view genes)	4 out of 3790 genes, 0.1%	13 out of 10021 genes, 0.1%	1	show applet
male courtship behavior (view genes)	4 out of 3790 genes, 0.1%	13 out of 10021 genes, 0.1%	1	show applet
ecdysone metabolic process (view genes)	4 out of 3790 genes, 0.1%	13 out of 10021 genes, 0.1%	1	show applet
nucleoside triphosphate catabolic process (view genes)	4 out of 3790 genes, 0.1%	13 out of 10021 genes, 0.1%	1	show applet
purine nucleoside triphosphate catabolic process (view genes)	4 out of 3790 genes, 0.1%	13 out of 10021 genes, 0.1%	1	show applet
purine ribonucleotide catabolic process (view genes)	4 out of 3790 genes, 0.1%	13 out of 10021 genes, 0.1%	1	show applet
ribonucleoside triphosphate catabolic process (view genes)	4 out of 3790 genes, 0.1%	13 out of 10021 genes, 0.1%	1	show applet
purine ribonucleoside triphosphate catabolic process (view genes)	4 out of 3790 genes, 0.1%	13 out of 10021 genes, 0.1%	1	show applet
ribonucleotide catabolic process (view genes)	4 out of 3790 genes, 0.1%	13 out of 10021 genes, 0.1%	1	show applet
compound eye cone cell differentiation (view genes)	4 out of 3790 genes, 0.1%	13 out of 10021 genes, 0.1%	1	show applet
innate immune response (view genes)	4 out of 3790 genes, 0.1%	13 out of 10021 genes, 0.1%	1	show applet
ecdysteroid metabolic process (view genes)	4 out of 3790 genes, 0.1%	13 out of 10021 genes, 0.1%	1	show applet
protein modification by small protein removal (view genes)	8 out of 3790 genes, 0.2%	25 out of 10021 genes, 0.2%	1	show applet
negative regulation of developmental process (view genes)	42 out of 3790 genes, 1.1%	121 out of 10021 genes, 1.2%	1	show applet
protein glycosylation (view genes)	17 out of 3790 genes, 0.4%	51 out of 10021 genes, 0.5%	1	show applet
macromolecule glycosylation (view genes)	17 out of 3790 genes, 0.4%	51 out of 10021 genes, 0.5%	1	show applet
glycosylation (view genes)	17 out of 3790 genes, 0.4%	51 out of 10021 genes, 0.5%	1	show applet
oocyte dorsal/ventral axis specification (view genes)	9 out of 3790 genes, 0.2%	28 out of 10021 genes, 0.3%	1	show applet
response to fungus (view genes)	9 out of 3790 genes, 0.2%	28 out of 10021 genes, 0.3%	1	show applet
negative regulation of cellular component organization (view genes)	18 out of 3790 genes, 0.5%	54 out of 10021 genes, 0.5%	1	show applet
neuron projection morphogenesis (view genes)	151 out of 3790 genes, 4.0%	419 out of 10021 genes, 4.2%	1	show applet
pyrimidine base metabolic process (view genes)	10 out of 3790 genes, 0.3%	31 out of 10021 genes, 0.3%	1	show applet
regulation of synaptic growth at neuromuscular junction (view genes)	10 out of 3790 genes, 0.3%	31 out of 10021 genes, 0.3%	1	show applet
regulation of striated muscle tissue development (view genes)	10 out of 3790 genes, 0.3%	31 out of 10021 genes, 0.3%	1	show applet
regulation of skeletal muscle tissue development (view genes)	10 out of 3790 genes, 0.3%	31 out of 10021 genes, 0.3%	1	show applet
regulation of skeletal muscle fiber development (view genes)	10 out of 3790 genes, 0.3%	31 out of 10021 genes, 0.3%	1	show applet
regulation of muscle cell differentiation (view genes)	10 out of 3790 genes, 0.3%	31 out of 10021 genes, 0.3%	1	show applet
regulation of striated muscle cell differentiation (view genes)	10 out of 3790 genes, 0.3%	31 out of 10021 genes, 0.3%	1	show applet
regulation of synaptogenesis (view genes)	10 out of 3790 genes, 0.3%	31 out of 10021 genes, 0.3%	1	show applet
antifungal peptide production (view genes)	3 out of 3790 genes, 0.1%	10 out of 10021 genes, 0.1%	1	show applet
antifungal peptide biosynthetic process (view genes)	3 out of 3790 genes, 0.1%	10 out of 10021 genes, 0.1%	1	show applet
postreplication repair (view genes)	3 out of 3790 genes, 0.1%	10 out of 10021 genes, 0.1%	1	show applet
DNA catabolic process (view genes)	3 out of 3790 genes, 0.1%	10 out of 10021 genes, 0.1%	1	show applet
dorsal/ventral axis specification (view genes)	11 out of 3790 genes, 0.3%	34 out of 10021 genes, 0.3%	1	show applet
cell-cell junction assembly (view genes)	30 out of 3790 genes, 0.8%	88 out of 10021 genes, 0.9%	1	show applet
syncytium formation by plasma membrane fusion (view genes)	19 out of 3790 genes, 0.5%	57 out of 10021 genes, 0.6%	1	show applet
syncytium formation (view genes)	19 out of 3790 genes, 0.5%	57 out of 10021 genes, 0.6%	1	show applet
molting cycle, protein-based cuticle (view genes)	19 out of 3790 genes, 0.5%	57 out of 10021 genes, 0.6%	1	show applet
molting cycle (view genes)	19 out of 3790 genes, 0.5%	57 out of 10021 genes, 0.6%	1	show applet
anatomical structure formation involved in morphogenesis (view genes)	114 out of 3790 genes, 3.0%	319 out of 10021 genes, 3.2%	1	show applet
regulation of smoothened signaling pathway (view genes)	12 out of 3790 genes, 0.3%	37 out of 10021 genes, 0.4%	1	show applet
coenzyme metabolic process (view genes)	31 out of 3790 genes, 0.8%	91 out of 10021 genes, 0.9%	1	show applet
hemopoietic or lymphoid organ development (view genes)	31 out of 3790 genes, 0.8%	91 out of 10021 genes, 0.9%	1	show applet
regulation of tube size (view genes)	36 out of 3790 genes, 0.9%	105 out of 10021 genes, 1.0%	1	show applet
regulation of signal transduction (view genes)	74 out of 3790 genes, 2.0%	210 out of 10021 genes, 2.1%	1	show applet
regulation of signaling process (view genes)	74 out of 3790 genes, 2.0%	210 out of 10021 genes, 2.1%	1	show applet
organic acid biosynthetic process (view genes)	13 out of 3790 genes, 0.3%	40 out of 10021 genes, 0.4%	1	show applet
carboxylic acid biosynthetic process (view genes)	13 out of 3790 genes, 0.3%	40 out of 10021 genes, 0.4%	1	show applet
morphogenesis of an epithelium (view genes)	90 out of 3790 genes, 2.4%	254 out of 10021 genes, 2.5%	1	show applet
sulfur compound metabolic process (view genes)	22 out of 3790 genes, 0.6%	66 out of 10021 genes, 0.7%	1	show applet
male gamete generation (view genes)	22 out of 3790 genes, 0.6%	66 out of 10021 genes, 0.7%	1	show applet
retrograde transport, vesicle recycling within Golgi (view genes)	2 out of 3790 genes, 0.1%	7 out of 10021 genes, 0.1%	1	show applet
oenocyte differentiation (view genes)	2 out of 3790 genes, 0.1%	7 out of 10021 genes, 0.1%	1	show applet
fatty acid biosynthetic process (view genes)	2 out of 3790 genes, 0.1%	7 out of 10021 genes, 0.1%	1	show applet
intra-Golgi vesicle-mediated transport (view genes)	2 out of 3790 genes, 0.1%	7 out of 10021 genes, 0.1%	1	show applet
response to carbohydrate stimulus (view genes)	2 out of 3790 genes, 0.1%	7 out of 10021 genes, 0.1%	1	show applet
response to ionizing radiation (view genes)	2 out of 3790 genes, 0.1%	7 out of 10021 genes, 0.1%	1	show applet
cell migration involved in gastrulation (view genes)	2 out of 3790 genes, 0.1%	7 out of 10021 genes, 0.1%	1	show applet
protein homooligomerization (view genes)	2 out of 3790 genes, 0.1%	7 out of 10021 genes, 0.1%	1	show applet
heterochromatin organization (view genes)	2 out of 3790 genes, 0.1%	7 out of 10021 genes, 0.1%	1	show applet
renal system development (view genes)	2 out of 3790 genes, 0.1%	7 out of 10021 genes, 0.1%	1	show applet
pattern specification process (view genes)	242 out of 3790 genes, 6.4%	667 out of 10021 genes, 6.7%	1	show applet
organic acid transport (view genes)	23 out of 3790 genes, 0.6%	69 out of 10021 genes, 0.7%	1	show applet
carboxylic acid transport (view genes)	23 out of 3790 genes, 0.6%	69 out of 10021 genes, 0.7%	1	show applet
nucleobase, nucleoside and nucleotide biosynthetic process (view genes)	89 out of 3790 genes, 2.3%	252 out of 10021 genes, 2.5%	1	show applet
nucleobase, nucleoside, nucleotide and nucleic acid biosynthetic process (view genes)	89 out of 3790 genes, 2.3%	252 out of 10021 genes, 2.5%	1	show applet
stem cell division (view genes)	17 out of 3790 genes, 0.4%	52 out of 10021 genes, 0.5%	1	show applet
regulation of neurogenesis (view genes)	24 out of 3790 genes, 0.6%	72 out of 10021 genes, 0.7%	1	show applet
negative regulation of cell differentiation (view genes)	41 out of 3790 genes, 1.1%	120 out of 10021 genes, 1.2%	1	show applet
regulation of localization (view genes)	42 out of 3790 genes, 1.1%	123 out of 10021 genes, 1.2%	1	show applet
response to wounding (view genes)	8 out of 3790 genes, 0.2%	26 out of 10021 genes, 0.3%	1	show applet
pigment biosynthetic process (view genes)	8 out of 3790 genes, 0.2%	26 out of 10021 genes, 0.3%	1	show applet
chromatin assembly or disassembly (view genes)	7 out of 3790 genes, 0.2%	23 out of 10021 genes, 0.2%	1	show applet
response to temperature stimulus (view genes)	7 out of 3790 genes, 0.2%	23 out of 10021 genes, 0.2%	1	show applet
positive regulation of cell communication (view genes)	9 out of 3790 genes, 0.2%	29 out of 10021 genes, 0.3%	1	show applet
cellular nitrogen compound biosynthetic process (view genes)	111 out of 3790 genes, 2.9%	314 out of 10021 genes, 3.1%	1	show applet
purine nucleotide metabolic process (view genes)	63 out of 3790 genes, 1.7%	182 out of 10021 genes, 1.8%	1	show applet
recombinational repair (view genes)	4 out of 3790 genes, 0.1%	14 out of 10021 genes, 0.1%	1	show applet
nucleotide catabolic process (view genes)	4 out of 3790 genes, 0.1%	14 out of 10021 genes, 0.1%	1	show applet
regulation of proteolysis (view genes)	4 out of 3790 genes, 0.1%	14 out of 10021 genes, 0.1%	1	show applet
male mating behavior (view genes)	4 out of 3790 genes, 0.1%	14 out of 10021 genes, 0.1%	1	show applet
regulation of cell differentiation (view genes)	101 out of 3790 genes, 2.7%	287 out of 10021 genes, 2.9%	1	show applet
imaginal disc development (view genes)	213 out of 3790 genes, 5.6%	592 out of 10021 genes, 5.9%	1	show applet
immune system development (view genes)	31 out of 3790 genes, 0.8%	93 out of 10021 genes, 0.9%	1	show applet
neuron development (view genes)	199 out of 3790 genes, 5.3%	555 out of 10021 genes, 5.5%	1	show applet
glucosamine metabolic process (view genes)	3 out of 3790 genes, 0.1%	11 out of 10021 genes, 0.1%	1	show applet
response to starvation (view genes)	3 out of 3790 genes, 0.1%	11 out of 10021 genes, 0.1%	1	show applet
positive regulation of MAPKKK cascade (view genes)	3 out of 3790 genes, 0.1%	11 out of 10021 genes, 0.1%	1	show applet
regulation of reproductive process (view genes)	3 out of 3790 genes, 0.1%	11 out of 10021 genes, 0.1%	1	show applet
metal ion transport (view genes)	68 out of 3790 genes, 1.8%	197 out of 10021 genes, 2.0%	1	show applet
open tracheal system development (view genes)	69 out of 3790 genes, 1.8%	200 out of 10021 genes, 2.0%	1	show applet
regulation of cell development (view genes)	69 out of 3790 genes, 1.8%	200 out of 10021 genes, 2.0%	1	show applet
dorsal/ventral pattern formation, imaginal disc (view genes)	29 out of 3790 genes, 0.8%	88 out of 10021 genes, 0.9%	1	show applet
cell junction assembly (view genes)	30 out of 3790 genes, 0.8%	91 out of 10021 genes, 0.9%	1	show applet
glial cell development (view genes)	11 out of 3790 genes, 0.3%	36 out of 10021 genes, 0.4%	1	show applet
steroid metabolic process (view genes)	9 out of 3790 genes, 0.2%	30 out of 10021 genes, 0.3%	1	show applet
regulation of cellular process (view genes)	644 out of 3790 genes, 17.0%	1754 out of 10021 genes, 17.5%	1	show applet
nervous system development (view genes)	386 out of 3790 genes, 10.2%	1062 out of 10021 genes, 10.6%	1	show applet
transmembrane receptor protein tyrosine kinase signaling pathway (view genes)	48 out of 3790 genes, 1.3%	142 out of 10021 genes, 1.4%	1	show applet
regulation of cellular component organization (view genes)	97 out of 3790 genes, 2.6%	278 out of 10021 genes, 2.8%	1	show applet
regionalization (view genes)	166 out of 3790 genes, 4.4%	467 out of 10021 genes, 4.7%	1	show applet
cellular membrane fusion (view genes)	7 out of 3790 genes, 0.2%	24 out of 10021 genes, 0.2%	1	show applet
mitochondrion organization (view genes)	7 out of 3790 genes, 0.2%	24 out of 10021 genes, 0.2%	1	show applet
eggshell formation (view genes)	7 out of 3790 genes, 0.2%	24 out of 10021 genes, 0.2%	1	show applet
membrane fusion (view genes)	7 out of 3790 genes, 0.2%	24 out of 10021 genes, 0.2%	1	show applet
hemocyte differentiation (view genes)	15 out of 3790 genes, 0.4%	48 out of 10021 genes, 0.5%	1	show applet
cellular aromatic compound metabolic process (view genes)	39 out of 3790 genes, 1.0%	117 out of 10021 genes, 1.2%	1	show applet
epithelial cell development (view genes)	6 out of 3790 genes, 0.2%	21 out of 10021 genes, 0.2%	1	show applet
amine catabolic process (view genes)	6 out of 3790 genes, 0.2%	21 out of 10021 genes, 0.2%	1	show applet
protein import into nucleus, translocation (view genes)	2 out of 3790 genes, 0.1%	8 out of 10021 genes, 0.1%	1	show applet
peptidoglycan metabolic process (view genes)	2 out of 3790 genes, 0.1%	8 out of 10021 genes, 0.1%	1	show applet
urogenital system development (view genes)	2 out of 3790 genes, 0.1%	8 out of 10021 genes, 0.1%	1	show applet
specification of segmental identity, head (view genes)	2 out of 3790 genes, 0.1%	8 out of 10021 genes, 0.1%	1	show applet
response to corticosteroid stimulus (view genes)	2 out of 3790 genes, 0.1%	8 out of 10021 genes, 0.1%	1	show applet
cellular carbohydrate biosynthetic process (view genes)	2 out of 3790 genes, 0.1%	8 out of 10021 genes, 0.1%	1	show applet
nucleobase catabolic process (view genes)	2 out of 3790 genes, 0.1%	8 out of 10021 genes, 0.1%	1	show applet
embryonic organ development (view genes)	2 out of 3790 genes, 0.1%	8 out of 10021 genes, 0.1%	1	show applet
protein modification by small protein conjugation (view genes)	29 out of 3790 genes, 0.8%	89 out of 10021 genes, 0.9%	1	show applet
cell part morphogenesis (view genes)	160 out of 3790 genes, 4.2%	452 out of 10021 genes, 4.5%	1	show applet
cell projection morphogenesis (view genes)	160 out of 3790 genes, 4.2%	452 out of 10021 genes, 4.5%	1	show applet
chemical homeostasis (view genes)	42 out of 3790 genes, 1.1%	126 out of 10021 genes, 1.3%	1	show applet
system development (view genes)	746 out of 3790 genes, 19.7%	2030 out of 10021 genes, 20.3%	1	show applet
intracellular signaling pathway (view genes)	151 out of 3790 genes, 4.0%	428 out of 10021 genes, 4.3%	1	show applet
epithelium development (view genes)	96 out of 3790 genes, 2.5%	277 out of 10021 genes, 2.8%	1	show applet
associative learning (view genes)	24 out of 3790 genes, 0.6%	75 out of 10021 genes, 0.7%	1	show applet
water-soluble vitamin metabolic process (view genes)	4 out of 3790 genes, 0.1%	15 out of 10021 genes, 0.1%	1	show applet
response to organic cyclic substance (view genes)	4 out of 3790 genes, 0.1%	15 out of 10021 genes, 0.1%	1	show applet
endosome transport (view genes)	4 out of 3790 genes, 0.1%	15 out of 10021 genes, 0.1%	1	show applet
regulation of ligase activity (view genes)	4 out of 3790 genes, 0.1%	15 out of 10021 genes, 0.1%	1	show applet
regulation of ubiquitin-protein ligase activity (view genes)	4 out of 3790 genes, 0.1%	15 out of 10021 genes, 0.1%	1	show applet
multicellular organismal development (view genes)	966 out of 3790 genes, 25.5%	2619 out of 10021 genes, 26.1%	1	show applet
macromolecule catabolic process (view genes)	94 out of 3790 genes, 2.5%	272 out of 10021 genes, 2.7%	1	show applet
nucleobase, nucleoside and nucleotide metabolic process (view genes)	115 out of 3790 genes, 3.0%	330 out of 10021 genes, 3.3%	1	show applet
RNA modification (view genes)	11 out of 3790 genes, 0.3%	37 out of 10021 genes, 0.4%	1	show applet
dorsal/ventral pattern formation (view genes)	41 out of 3790 genes, 1.1%	124 out of 10021 genes, 1.2%	1	show applet
tissue morphogenesis (view genes)	103 out of 3790 genes, 2.7%	297 out of 10021 genes, 3.0%	1	show applet
organic substance transport (view genes)	42 out of 3790 genes, 1.1%	127 out of 10021 genes, 1.3%	1	show applet
tube formation (view genes)	8 out of 3790 genes, 0.2%	28 out of 10021 genes, 0.3%	1	show applet
biosynthetic process (view genes)	521 out of 3790 genes, 13.7%	1431 out of 10021 genes, 14.3%	1	show applet
amino sugar metabolic process (view genes)	3 out of 3790 genes, 0.1%	12 out of 10021 genes, 0.1%	1	show applet
positive regulation of intracellular protein kinase cascade (view genes)	3 out of 3790 genes, 0.1%	12 out of 10021 genes, 0.1%	1	show applet
nerve development (view genes)	3 out of 3790 genes, 0.1%	12 out of 10021 genes, 0.1%	1	show applet
response to organic substance (view genes)	31 out of 3790 genes, 0.8%	96 out of 10021 genes, 1.0%	1	show applet
regulation of S phase of mitotic cell cycle (view genes)	6 out of 3790 genes, 0.2%	22 out of 10021 genes, 0.2%	1	show applet
sterol metabolic process (view genes)	6 out of 3790 genes, 0.2%	22 out of 10021 genes, 0.2%	1	show applet
regulation of S phase (view genes)	6 out of 3790 genes, 0.2%	22 out of 10021 genes, 0.2%	1	show applet
nucleobase, nucleoside, nucleotide and nucleic acid catabolic process (view genes)	6 out of 3790 genes, 0.2%	22 out of 10021 genes, 0.2%	1	show applet
nucleobase, nucleoside and nucleotide catabolic process (view genes)	6 out of 3790 genes, 0.2%	22 out of 10021 genes, 0.2%	1	show applet
cilium assembly (view genes)	6 out of 3790 genes, 0.2%	22 out of 10021 genes, 0.2%	1	show applet
cellular nitrogen compound catabolic process (view genes)	6 out of 3790 genes, 0.2%	22 out of 10021 genes, 0.2%	1	show applet
cilium morphogenesis (view genes)	6 out of 3790 genes, 0.2%	22 out of 10021 genes, 0.2%	1	show applet
post-embryonic morphogenesis (view genes)	161 out of 3790 genes, 4.2%	458 out of 10021 genes, 4.6%	1	show applet
localization (view genes)	943 out of 3790 genes, 24.9%	2563 out of 10021 genes, 25.6%	1	show applet
post-embryonic organ development (view genes)	151 out of 3790 genes, 4.0%	431 out of 10021 genes, 4.3%	1	show applet
gastrulation (view genes)	36 out of 3790 genes, 0.9%	111 out of 10021 genes, 1.1%	1	show applet
ovarian follicle cell development (view genes)	43 out of 3790 genes, 1.1%	131 out of 10021 genes, 1.3%	1	show applet
vesicle fusion (view genes)	5 out of 3790 genes, 0.1%	19 out of 10021 genes, 0.2%	1	show applet
regulation of transport (view genes)	29 out of 3790 genes, 0.8%	91 out of 10021 genes, 0.9%	1	show applet
epithelial tube morphogenesis (view genes)	14 out of 3790 genes, 0.4%	47 out of 10021 genes, 0.5%	1	show applet
DNA recombination (view genes)	12 out of 3790 genes, 0.3%	41 out of 10021 genes, 0.4%	1	show applet
regulation of cell shape (view genes)	12 out of 3790 genes, 0.3%	41 out of 10021 genes, 0.4%	1	show applet
glial cell differentiation (view genes)	11 out of 3790 genes, 0.3%	38 out of 10021 genes, 0.4%	1	show applet
regulation of muscle organ development (view genes)	11 out of 3790 genes, 0.3%	38 out of 10021 genes, 0.4%	1	show applet
transmembrane receptor protein serine/threonine kinase signaling pathway (view genes)	20 out of 3790 genes, 0.5%	65 out of 10021 genes, 0.6%	1	show applet
vesicle organization (view genes)	20 out of 3790 genes, 0.5%	65 out of 10021 genes, 0.6%	1	show applet
immune response (view genes)	53 out of 3790 genes, 1.4%	160 out of 10021 genes, 1.6%	1	show applet
brain development (view genes)	41 out of 3790 genes, 1.1%	126 out of 10021 genes, 1.3%	1	show applet
regulation of actin filament length (view genes)	9 out of 3790 genes, 0.2%	32 out of 10021 genes, 0.3%	1	show applet
regulation of actin cytoskeleton organization (view genes)	9 out of 3790 genes, 0.2%	32 out of 10021 genes, 0.3%	1	show applet
regulation of actin filament-based process (view genes)	9 out of 3790 genes, 0.2%	32 out of 10021 genes, 0.3%	1	show applet
immune system process (view genes)	95 out of 3790 genes, 2.5%	278 out of 10021 genes, 2.8%	1	show applet
glycosaminoglycan biosynthetic process (view genes)	2 out of 3790 genes, 0.1%	9 out of 10021 genes, 0.1%	1	show applet
Notch signaling pathway (view genes)	2 out of 3790 genes, 0.1%	9 out of 10021 genes, 0.1%	1	show applet
eclosion (view genes)	2 out of 3790 genes, 0.1%	9 out of 10021 genes, 0.1%	1	show applet
carbohydrate transport (view genes)	2 out of 3790 genes, 0.1%	9 out of 10021 genes, 0.1%	1	show applet
organism emergence from protective structure (view genes)	2 out of 3790 genes, 0.1%	9 out of 10021 genes, 0.1%	1	show applet
regulation of immune system process (view genes)	26 out of 3790 genes, 0.7%	83 out of 10021 genes, 0.8%	1	show applet
carboxylic acid metabolic process (view genes)	168 out of 3790 genes, 4.4%	480 out of 10021 genes, 4.8%	1	show applet
regulation of gene-specific transcription from RNA polymerase II promoter (view genes)	7 out of 3790 genes, 0.2%	26 out of 10021 genes, 0.3%	1	show applet
regulation of neuron projection development (view genes)	7 out of 3790 genes, 0.2%	26 out of 10021 genes, 0.3%	1	show applet
aging (view genes)	58 out of 3790 genes, 1.5%	175 out of 10021 genes, 1.7%	1	show applet
cellular biosynthetic process (view genes)	495 out of 3790 genes, 13.1%	1368 out of 10021 genes, 13.7%	1	show applet
imaginal disc morphogenesis (view genes)	144 out of 3790 genes, 3.8%	415 out of 10021 genes, 4.1%	1	show applet
post-embryonic organ morphogenesis (view genes)	144 out of 3790 genes, 3.8%	415 out of 10021 genes, 4.1%	1	show applet
enzyme linked receptor protein signaling pathway (view genes)	77 out of 3790 genes, 2.0%	229 out of 10021 genes, 2.3%	1	show applet
regulation of imaginal disc growth (view genes)	6 out of 3790 genes, 0.2%	23 out of 10021 genes, 0.2%	1	show applet
regulation of intracellular protein kinase cascade (view genes)	20 out of 3790 genes, 0.5%	66 out of 10021 genes, 0.7%	1	show applet
neuron differentiation (view genes)	239 out of 3790 genes, 6.3%	676 out of 10021 genes, 6.7%	1	show applet
cotranslational protein targeting to membrane (view genes)	3 out of 3790 genes, 0.1%	13 out of 10021 genes, 0.1%	1	show applet
response to steroid hormone stimulus (view genes)	3 out of 3790 genes, 0.1%	13 out of 10021 genes, 0.1%	1	show applet
small molecule biosynthetic process (view genes)	103 out of 3790 genes, 2.7%	302 out of 10021 genes, 3.0%	1	show applet
multicellular organismal aging (view genes)	57 out of 3790 genes, 1.5%	173 out of 10021 genes, 1.7%	1	show applet
protein modification by small protein conjugation or removal (view genes)	36 out of 3790 genes, 0.9%	113 out of 10021 genes, 1.1%	1	show applet
protein import into nucleus (view genes)	11 out of 3790 genes, 0.3%	39 out of 10021 genes, 0.4%	1	show applet
protein localization to nucleus (view genes)	11 out of 3790 genes, 0.3%	39 out of 10021 genes, 0.4%	1	show applet
nuclear import (view genes)	11 out of 3790 genes, 0.3%	39 out of 10021 genes, 0.4%	1	show applet
heterocycle metabolic process (view genes)	122 out of 3790 genes, 3.2%	355 out of 10021 genes, 3.5%	1	show applet
cellular localization (view genes)	204 out of 3790 genes, 5.4%	581 out of 10021 genes, 5.8%	1	show applet
positive regulation of signaling pathway (view genes)	5 out of 3790 genes, 0.1%	20 out of 10021 genes, 0.2%	1	show applet
glial cell growth (view genes)	5 out of 3790 genes, 0.1%	20 out of 10021 genes, 0.2%	1	show applet
regulation of system process (view genes)	29 out of 3790 genes, 0.8%	93 out of 10021 genes, 0.9%	1	show applet
regulation of biological quality (view genes)	345 out of 3790 genes, 9.1%	966 out of 10021 genes, 9.6%	1	show applet
macromolecule localization (view genes)	222 out of 3790 genes, 5.9%	631 out of 10021 genes, 6.3%	1	show applet
multicellular organismal process (view genes)	1184 out of 3790 genes, 31.2%	3217 out of 10021 genes, 32.1%	1	show applet
metamorphosis (view genes)	156 out of 3790 genes, 4.1%	450 out of 10021 genes, 4.5%	1	show applet
photoreceptor cell fate commitment (view genes)	18 out of 3790 genes, 0.5%	61 out of 10021 genes, 0.6%	1	show applet
glycoprotein metabolic process (view genes)	22 out of 3790 genes, 0.6%	73 out of 10021 genes, 0.7%	1	show applet
cellular component maintenance (view genes)	16 out of 3790 genes, 0.4%	55 out of 10021 genes, 0.5%	1	show applet
vesicle coating (view genes)	7 out of 3790 genes, 0.2%	27 out of 10021 genes, 0.3%	1	show applet
sulfur compound biosynthetic process (view genes)	7 out of 3790 genes, 0.2%	27 out of 10021 genes, 0.3%	1	show applet
autophagy (view genes)	4 out of 3790 genes, 0.1%	17 out of 10021 genes, 0.2%	1	show applet
epidermis development (view genes)	4 out of 3790 genes, 0.1%	17 out of 10021 genes, 0.2%	1	show applet
glycosaminoglycan metabolic process (view genes)	4 out of 3790 genes, 0.1%	17 out of 10021 genes, 0.2%	1	show applet
nucleobase metabolic process (view genes)	14 out of 3790 genes, 0.4%	49 out of 10021 genes, 0.5%	1	show applet
cell migration (view genes)	84 out of 3790 genes, 2.2%	251 out of 10021 genes, 2.5%	1	show applet
organic acid metabolic process (view genes)	174 out of 3790 genes, 4.6%	501 out of 10021 genes, 5.0%	1	show applet
oxoacid metabolic process (view genes)	174 out of 3790 genes, 4.6%	501 out of 10021 genes, 5.0%	1	show applet
multicellular organismal reproductive behavior (view genes)	12 out of 3790 genes, 0.3%	43 out of 10021 genes, 0.4%	1	show applet
cellular response to stress (view genes)	85 out of 3790 genes, 2.2%	254 out of 10021 genes, 2.5%	1	show applet
instar larval or pupal development (view genes)	171 out of 3790 genes, 4.5%	493 out of 10021 genes, 4.9%	1	show applet
regulation of developmental process (view genes)	134 out of 3790 genes, 3.5%	391 out of 10021 genes, 3.9%	1	show applet
cell development (view genes)	394 out of 3790 genes, 10.4%	1102 out of 10021 genes, 11.0%	1	show applet
DNA damage checkpoint (view genes)	2 out of 3790 genes, 0.1%	10 out of 10021 genes, 0.1%	1	show applet
double-strand break repair via homologous recombination (view genes)	2 out of 3790 genes, 0.1%	10 out of 10021 genes, 0.1%	1	show applet
endothelial cell development (view genes)	2 out of 3790 genes, 0.1%	10 out of 10021 genes, 0.1%	1	show applet
regulation of production of molecular mediator of immune response (view genes)	2 out of 3790 genes, 0.1%	10 out of 10021 genes, 0.1%	1	show applet
circulatory system process (view genes)	2 out of 3790 genes, 0.1%	10 out of 10021 genes, 0.1%	1	show applet
endothelium development (view genes)	2 out of 3790 genes, 0.1%	10 out of 10021 genes, 0.1%	1	show applet
double-strand break repair (view genes)	2 out of 3790 genes, 0.1%	10 out of 10021 genes, 0.1%	1	show applet
lysosomal transport (view genes)	2 out of 3790 genes, 0.1%	10 out of 10021 genes, 0.1%	1	show applet
regulation of heart contraction (view genes)	2 out of 3790 genes, 0.1%	10 out of 10021 genes, 0.1%	1	show applet
endothelial cell differentiation (view genes)	2 out of 3790 genes, 0.1%	10 out of 10021 genes, 0.1%	1	show applet
regulation of cell projection assembly (view genes)	2 out of 3790 genes, 0.1%	10 out of 10021 genes, 0.1%	1	show applet
protein localization in endoplasmic reticulum (view genes)	2 out of 3790 genes, 0.1%	10 out of 10021 genes, 0.1%	1	show applet
behavioral interaction between organisms (view genes)	44 out of 3790 genes, 1.2%	138 out of 10021 genes, 1.4%	1	show applet
cellular macromolecule localization (view genes)	62 out of 3790 genes, 1.6%	190 out of 10021 genes, 1.9%	1	show applet
regulation of tube size, open tracheal system (view genes)	22 out of 3790 genes, 0.6%	74 out of 10021 genes, 0.7%	1	show applet
neuron fate commitment (view genes)	18 out of 3790 genes, 0.5%	62 out of 10021 genes, 0.6%	1	show applet
chemosensory behavior (view genes)	17 out of 3790 genes, 0.4%	59 out of 10021 genes, 0.6%	1	show applet
response to hormone stimulus (view genes)	5 out of 3790 genes, 0.1%	21 out of 10021 genes, 0.2%	1	show applet
regulation of MAPKKK cascade (view genes)	16 out of 3790 genes, 0.4%	56 out of 10021 genes, 0.6%	1	show applet
regulation of ubiquitin-protein ligase activity involved in mitotic cell cycle (view genes)	3 out of 3790 genes, 0.1%	14 out of 10021 genes, 0.1%	1	show applet
regulation of signaling pathway (view genes)	113 out of 3790 genes, 3.0%	334 out of 10021 genes, 3.3%	1	show applet
microtubule-based movement (view genes)	15 out of 3790 genes, 0.4%	53 out of 10021 genes, 0.5%	1	show applet
instar larval or pupal morphogenesis (view genes)	151 out of 3790 genes, 4.0%	440 out of 10021 genes, 4.4%	1	show applet
protein targeting (view genes)	32 out of 3790 genes, 0.8%	104 out of 10021 genes, 1.0%	1	show applet
courtship behavior (view genes)	12 out of 3790 genes, 0.3%	44 out of 10021 genes, 0.4%	1	show applet
behavioral signaling (view genes)	12 out of 3790 genes, 0.3%	44 out of 10021 genes, 0.4%	1	show applet
indole and derivative metabolic process (view genes)	7 out of 3790 genes, 0.2%	28 out of 10021 genes, 0.3%	1	show applet
indole derivative metabolic process (view genes)	7 out of 3790 genes, 0.2%	28 out of 10021 genes, 0.3%	1	show applet
proteolysis (view genes)	76 out of 3790 genes, 2.0%	231 out of 10021 genes, 2.3%	1	show applet
protein import (view genes)	11 out of 3790 genes, 0.3%	41 out of 10021 genes, 0.4%	1	show applet
branching involved in open tracheal system development (view genes)	11 out of 3790 genes, 0.3%	41 out of 10021 genes, 0.4%	1	show applet
imaginal disc-derived wing morphogenesis (view genes)	66 out of 3790 genes, 1.7%	203 out of 10021 genes, 2.0%	1	show applet
regulation of tube architecture, open tracheal system (view genes)	22 out of 3790 genes, 0.6%	75 out of 10021 genes, 0.7%	1	show applet
glycoprotein biosynthetic process (view genes)	20 out of 3790 genes, 0.5%	69 out of 10021 genes, 0.7%	1	show applet
anatomical structure morphogenesis (view genes)	579 out of 3790 genes, 15.3%	1608 out of 10021 genes, 16.0%	1	show applet
pyrimidine base biosynthetic process (view genes)	6 out of 3790 genes, 0.2%	25 out of 10021 genes, 0.2%	1	show applet
heterocycle catabolic process (view genes)	6 out of 3790 genes, 0.2%	25 out of 10021 genes, 0.2%	1	show applet
amine transport (view genes)	17 out of 3790 genes, 0.4%	60 out of 10021 genes, 0.6%	1	show applet
cell projection organization (view genes)	173 out of 3790 genes, 4.6%	503 out of 10021 genes, 5.0%	1	show applet
oligosaccharide metabolic process (view genes)	9 out of 3790 genes, 0.2%	35 out of 10021 genes, 0.3%	1	show applet
locomotion (view genes)	228 out of 3790 genes, 6.0%	655 out of 10021 genes, 6.5%	1	show applet
cellular component morphogenesis (view genes)	208 out of 3790 genes, 5.5%	600 out of 10021 genes, 6.0%	1	show applet
regulation of cell projection organization (view genes)	15 out of 3790 genes, 0.4%	54 out of 10021 genes, 0.5%	1	show applet
regulation of synaptic transmission (view genes)	15 out of 3790 genes, 0.4%	54 out of 10021 genes, 0.5%	1	show applet
generation of neurons (view genes)	264 out of 3790 genes, 7.0%	754 out of 10021 genes, 7.5%	1	show applet
chemotaxis (view genes)	121 out of 3790 genes, 3.2%	359 out of 10021 genes, 3.6%	1	show applet
proteoglycan metabolic process (view genes)	5 out of 3790 genes, 0.1%	22 out of 10021 genes, 0.2%	1	show applet
catecholamine metabolic process (view genes)	2 out of 3790 genes, 0.1%	11 out of 10021 genes, 0.1%	1	show applet
catechol metabolic process (view genes)	2 out of 3790 genes, 0.1%	11 out of 10021 genes, 0.1%	1	show applet
phenol metabolic process (view genes)	2 out of 3790 genes, 0.1%	11 out of 10021 genes, 0.1%	1	show applet
diol metabolic process (view genes)	2 out of 3790 genes, 0.1%	11 out of 10021 genes, 0.1%	1	show applet
endocytosis (view genes)	145 out of 3790 genes, 3.8%	427 out of 10021 genes, 4.3%	1	show applet
membrane invagination (view genes)	145 out of 3790 genes, 3.8%	427 out of 10021 genes, 4.3%	1	show applet
response to DNA damage stimulus (view genes)	32 out of 3790 genes, 0.8%	106 out of 10021 genes, 1.1%	1	show applet
morphogenesis of a branching epithelium (view genes)	11 out of 3790 genes, 0.3%	42 out of 10021 genes, 0.4%	1	show applet
membrane budding (view genes)	7 out of 3790 genes, 0.2%	29 out of 10021 genes, 0.3%	1	show applet
gliogenesis (view genes)	16 out of 3790 genes, 0.4%	58 out of 10021 genes, 0.6%	1	show applet
cellular ketone metabolic process (view genes)	179 out of 3790 genes, 4.7%	523 out of 10021 genes, 5.2%	1	show applet
intracellular signal transduction (view genes)	134 out of 3790 genes, 3.5%	398 out of 10021 genes, 4.0%	1	show applet
oxidoreduction coenzyme metabolic process (view genes)	6 out of 3790 genes, 0.2%	26 out of 10021 genes, 0.3%	1	show applet
proximal/distal pattern formation (view genes)	6 out of 3790 genes, 0.2%	26 out of 10021 genes, 0.3%	1	show applet
neurogenesis (view genes)	283 out of 3790 genes, 7.5%	810 out of 10021 genes, 8.1%	1	show applet
neuroblast proliferation (view genes)	4 out of 3790 genes, 0.1%	19 out of 10021 genes, 0.2%	1	show applet
neural precursor cell proliferation (view genes)	4 out of 3790 genes, 0.1%	19 out of 10021 genes, 0.2%	1	show applet
regulation of anatomical structure morphogenesis (view genes)	47 out of 3790 genes, 1.2%	151 out of 10021 genes, 1.5%	1	show applet
learning (view genes)	28 out of 3790 genes, 0.7%	95 out of 10021 genes, 0.9%	1	show applet
biological regulation (view genes)	1091 out of 3790 genes, 28.8%	2990 out of 10021 genes, 29.8%	1	show applet
establishment of localization (view genes)	788 out of 3790 genes, 20.8%	2179 out of 10021 genes, 21.7%	1	show applet
regulation of neurotransmitter levels (view genes)	37 out of 3790 genes, 1.0%	122 out of 10021 genes, 1.2%	1	show applet
serine family amino acid metabolic process (view genes)	8 out of 3790 genes, 0.2%	33 out of 10021 genes, 0.3%	1	show applet
cellular membrane organization (view genes)	169 out of 3790 genes, 4.5%	497 out of 10021 genes, 5.0%	1	show applet
membrane organization (view genes)	169 out of 3790 genes, 4.5%	497 out of 10021 genes, 5.0%	1	show applet
periodic partitioning (view genes)	15 out of 3790 genes, 0.4%	56 out of 10021 genes, 0.6%	1	show applet
tube fusion (view genes)	15 out of 3790 genes, 0.4%	56 out of 10021 genes, 0.6%	1	show applet
germ cell migration (view genes)	10 out of 3790 genes, 0.3%	40 out of 10021 genes, 0.4%	1	show applet
cell morphogenesis (view genes)	184 out of 3790 genes, 4.9%	540 out of 10021 genes, 5.4%	1	show applet
secretion by cell (view genes)	22 out of 3790 genes, 0.6%	78 out of 10021 genes, 0.8%	1	show applet
porphyrin biosynthetic process (view genes)	2 out of 3790 genes, 0.1%	12 out of 10021 genes, 0.1%	1	show applet
response to osmotic stress (view genes)	2 out of 3790 genes, 0.1%	12 out of 10021 genes, 0.1%	1	show applet
heparan sulfate proteoglycan biosynthetic process (view genes)	2 out of 3790 genes, 0.1%	12 out of 10021 genes, 0.1%	1	show applet
heparan sulfate proteoglycan metabolic process (view genes)	2 out of 3790 genes, 0.1%	12 out of 10021 genes, 0.1%	1	show applet
tetrapyrrole biosynthetic process (view genes)	2 out of 3790 genes, 0.1%	12 out of 10021 genes, 0.1%	1	show applet
mesodermal cell differentiation (view genes)	2 out of 3790 genes, 0.1%	12 out of 10021 genes, 0.1%	1	show applet
regulation of organ morphogenesis (view genes)	20 out of 3790 genes, 0.5%	72 out of 10021 genes, 0.7%	1	show applet
purine base metabolic process (view genes)	3 out of 3790 genes, 0.1%	16 out of 10021 genes, 0.2%	1	show applet
protein targeting to membrane (view genes)	3 out of 3790 genes, 0.1%	16 out of 10021 genes, 0.2%	1	show applet
porphyrin metabolic process (view genes)	3 out of 3790 genes, 0.1%	16 out of 10021 genes, 0.2%	1	show applet
mesoderm migration involved in gastrulation (view genes)	3 out of 3790 genes, 0.1%	16 out of 10021 genes, 0.2%	1	show applet
tetrapyrrole metabolic process (view genes)	3 out of 3790 genes, 0.1%	16 out of 10021 genes, 0.2%	1	show applet
learning or memory (view genes)	45 out of 3790 genes, 1.2%	147 out of 10021 genes, 1.5%	1	show applet
cognition (view genes)	45 out of 3790 genes, 1.2%	147 out of 10021 genes, 1.5%	1	show applet
vesicle docking involved in exocytosis (view genes)	6 out of 3790 genes, 0.2%	27 out of 10021 genes, 0.3%	1	show applet
axon extension (view genes)	6 out of 3790 genes, 0.2%	27 out of 10021 genes, 0.3%	1	show applet
amino acid transport (view genes)	12 out of 3790 genes, 0.3%	47 out of 10021 genes, 0.5%	1	show applet
protein catabolic process (view genes)	49 out of 3790 genes, 1.3%	159 out of 10021 genes, 1.6%	1	show applet
cellular protein catabolic process (view genes)	49 out of 3790 genes, 1.3%	159 out of 10021 genes, 1.6%	1	show applet
proteolysis involved in cellular protein catabolic process (view genes)	49 out of 3790 genes, 1.3%	159 out of 10021 genes, 1.6%	1	show applet
regulation of actin polymerization or depolymerization (view genes)	4 out of 3790 genes, 0.1%	20 out of 10021 genes, 0.2%	1	show applet
protein ubiquitination (view genes)	4 out of 3790 genes, 0.1%	20 out of 10021 genes, 0.2%	1	show applet
modification-dependent protein catabolic process (view genes)	47 out of 3790 genes, 1.2%	154 out of 10021 genes, 1.5%	1	show applet
modification-dependent macromolecule catabolic process (view genes)	47 out of 3790 genes, 1.2%	154 out of 10021 genes, 1.5%	1	show applet
developmental growth involved in morphogenesis (view genes)	10 out of 3790 genes, 0.3%	41 out of 10021 genes, 0.4%	1	show applet
leg disc morphogenesis (view genes)	14 out of 3790 genes, 0.4%	54 out of 10021 genes, 0.5%	1	show applet
leg disc development (view genes)	14 out of 3790 genes, 0.4%	54 out of 10021 genes, 0.5%	1	show applet
transmission of nerve impulse (view genes)	61 out of 3790 genes, 1.6%	195 out of 10021 genes, 1.9%	1	show applet
protein localization to organelle (view genes)	13 out of 3790 genes, 0.3%	51 out of 10021 genes, 0.5%	1	show applet
lipid localization (view genes)	25 out of 3790 genes, 0.7%	89 out of 10021 genes, 0.9%	1	show applet
nucleobase biosynthetic process (view genes)	6 out of 3790 genes, 0.2%	28 out of 10021 genes, 0.3%	1	show applet
regulation of retinal cell programmed cell death (view genes)	6 out of 3790 genes, 0.2%	28 out of 10021 genes, 0.3%	1	show applet
heterocycle biosynthetic process (view genes)	8 out of 3790 genes, 0.2%	35 out of 10021 genes, 0.3%	1	show applet
synaptic transmission (view genes)	53 out of 3790 genes, 1.4%	173 out of 10021 genes, 1.7%	1	show applet
tissue migration (view genes)	3 out of 3790 genes, 0.1%	17 out of 10021 genes, 0.2%	1	show applet
ameboidal cell migration (view genes)	2 out of 3790 genes, 0.1%	13 out of 10021 genes, 0.1%	1	show applet
regulation of cell proliferation (view genes)	2 out of 3790 genes, 0.1%	13 out of 10021 genes, 0.1%	1	show applet
cofactor metabolic process (view genes)	36 out of 3790 genes, 0.9%	123 out of 10021 genes, 1.2%	1	show applet
taxis (view genes)	121 out of 3790 genes, 3.2%	369 out of 10021 genes, 3.7%	1	show applet
branching morphogenesis of a tube (view genes)	26 out of 3790 genes, 0.7%	93 out of 10021 genes, 0.9%	1	show applet
tube development (view genes)	34 out of 3790 genes, 0.9%	118 out of 10021 genes, 1.2%	1	show applet
morphogenesis of a polarized epithelium (view genes)	33 out of 3790 genes, 0.9%	115 out of 10021 genes, 1.1%	1	show applet
tube morphogenesis (view genes)	31 out of 3790 genes, 0.8%	109 out of 10021 genes, 1.1%	1	show applet
vacuole organization (view genes)	8 out of 3790 genes, 0.2%	36 out of 10021 genes, 0.4%	1	show applet
post-embryonic appendage morphogenesis (view genes)	68 out of 3790 genes, 1.8%	219 out of 10021 genes, 2.2%	1	show applet
morphogenesis of a branching structure (view genes)	26 out of 3790 genes, 0.7%	94 out of 10021 genes, 0.9%	1	show applet
proximal/distal pattern formation, imaginal disc (view genes)	3 out of 3790 genes, 0.1%	18 out of 10021 genes, 0.2%	1	show applet
proteoglycan biosynthetic process (view genes)	3 out of 3790 genes, 0.1%	18 out of 10021 genes, 0.2%	1	show applet
intracellular protein transport (view genes)	34 out of 3790 genes, 0.9%	119 out of 10021 genes, 1.2%	1	show applet
axonogenesis (view genes)	66 out of 3790 genes, 1.7%	214 out of 10021 genes, 2.1%	1	show applet
indolalkylamine metabolic process (view genes)	4 out of 3790 genes, 0.1%	22 out of 10021 genes, 0.2%	1	show applet
regulation of cell growth (view genes)	7 out of 3790 genes, 0.2%	33 out of 10021 genes, 0.3%	1	show applet
cofactor biosynthetic process (view genes)	15 out of 3790 genes, 0.4%	60 out of 10021 genes, 0.6%	1	show applet
non-canonical Wnt receptor signaling pathway (view genes)	2 out of 3790 genes, 0.1%	14 out of 10021 genes, 0.1%	1	show applet
circadian sleep/wake cycle process (view genes)	5 out of 3790 genes, 0.1%	26 out of 10021 genes, 0.3%	1	show applet
circadian sleep/wake cycle (view genes)	5 out of 3790 genes, 0.1%	26 out of 10021 genes, 0.3%	1	show applet
axon choice point recognition (view genes)	14 out of 3790 genes, 0.4%	57 out of 10021 genes, 0.6%	1	show applet
regulation of biological process (view genes)	905 out of 3790 genes, 23.9%	2519 out of 10021 genes, 25.1%	1	show applet
cellular protein localization (view genes)	37 out of 3790 genes, 1.0%	130 out of 10021 genes, 1.3%	1	show applet
striated muscle cell differentiation (view genes)	24 out of 3790 genes, 0.6%	90 out of 10021 genes, 0.9%	1	show applet
striated muscle cell development (view genes)	24 out of 3790 genes, 0.6%	90 out of 10021 genes, 0.9%	1	show applet
regulation of circadian sleep/wake cycle (view genes)	3 out of 3790 genes, 0.1%	19 out of 10021 genes, 0.2%	1	show applet
regulation of circadian rhythm (view genes)	3 out of 3790 genes, 0.1%	19 out of 10021 genes, 0.2%	1	show applet
central nervous system development (view genes)	63 out of 3790 genes, 1.7%	208 out of 10021 genes, 2.1%	1	show applet
cell differentiation (view genes)	503 out of 3790 genes, 13.3%	1435 out of 10021 genes, 14.3%	1	show applet
exocytosis (view genes)	17 out of 3790 genes, 0.4%	68 out of 10021 genes, 0.7%	1	show applet
organophosphate metabolic process (view genes)	29 out of 3790 genes, 0.8%	106 out of 10021 genes, 1.1%	1	show applet
circadian rhythm (view genes)	5 out of 3790 genes, 0.1%	27 out of 10021 genes, 0.3%	1	show applet
negative regulation of cell projection organization (view genes)	5 out of 3790 genes, 0.1%	27 out of 10021 genes, 0.3%	1	show applet
regulation of compound eye retinal cell programmed cell death (view genes)	5 out of 3790 genes, 0.1%	27 out of 10021 genes, 0.3%	1	show applet
circadian behavior (view genes)	5 out of 3790 genes, 0.1%	27 out of 10021 genes, 0.3%	1	show applet
neuron recognition (view genes)	21 out of 3790 genes, 0.6%	81 out of 10021 genes, 0.8%	1	show applet
system process (view genes)	172 out of 3790 genes, 4.5%	521 out of 10021 genes, 5.2%	1	show applet
imaginal disc-derived appendage morphogenesis (view genes)	70 out of 3790 genes, 1.8%	229 out of 10021 genes, 2.3%	1	show applet
imaginal disc-derived appendage development (view genes)	70 out of 3790 genes, 1.8%	229 out of 10021 genes, 2.3%	1	show applet
axon guidance (view genes)	39 out of 3790 genes, 1.0%	137 out of 10021 genes, 1.4%	1	show applet
organ or tissue specific immune response (view genes)	2 out of 3790 genes, 0.1%	15 out of 10021 genes, 0.1%	1	show applet
IMP biosynthetic process (view genes)	2 out of 3790 genes, 0.1%	15 out of 10021 genes, 0.1%	1	show applet
regulation of salivary gland boundary specification (view genes)	2 out of 3790 genes, 0.1%	15 out of 10021 genes, 0.1%	1	show applet
IMP metabolic process (view genes)	2 out of 3790 genes, 0.1%	15 out of 10021 genes, 0.1%	1	show applet
nonassociative learning (view genes)	2 out of 3790 genes, 0.1%	15 out of 10021 genes, 0.1%	1	show applet
cell morphogenesis involved in neuron differentiation (view genes)	87 out of 3790 genes, 2.3%	279 out of 10021 genes, 2.8%	1	show applet
regulation of multicellular organismal development (view genes)	62 out of 3790 genes, 1.6%	206 out of 10021 genes, 2.1%	1	show applet
response to endogenous stimulus (view genes)	6 out of 3790 genes, 0.2%	31 out of 10021 genes, 0.3%	1	show applet
leg morphogenesis (view genes)	6 out of 3790 genes, 0.2%	31 out of 10021 genes, 0.3%	1	show applet
protein metabolic process (view genes)	719 out of 3790 genes, 19.0%	2026 out of 10021 genes, 20.2%	1	show applet
post-embryonic development (view genes)	220 out of 3790 genes, 5.8%	658 out of 10021 genes, 6.6%	1	show applet
glycerolipid metabolic process (view genes)	16 out of 3790 genes, 0.4%	66 out of 10021 genes, 0.7%	1	show applet
histidine metabolic process (view genes)	4 out of 3790 genes, 0.1%	24 out of 10021 genes, 0.2%	1	show applet
histidine family amino acid metabolic process (view genes)	4 out of 3790 genes, 0.1%	24 out of 10021 genes, 0.2%	1	show applet
muscle cell differentiation (view genes)	24 out of 3790 genes, 0.6%	92 out of 10021 genes, 0.9%	1	show applet
muscle cell development (view genes)	24 out of 3790 genes, 0.6%	92 out of 10021 genes, 0.9%	1	show applet
protein folding (view genes)	3 out of 3790 genes, 0.1%	20 out of 10021 genes, 0.2%	1	show applet
retinal cell programmed cell death (view genes)	5 out of 3790 genes, 0.1%	28 out of 10021 genes, 0.3%	1	show applet
appendage morphogenesis (view genes)	72 out of 3790 genes, 1.9%	238 out of 10021 genes, 2.4%	1	show applet
appendage development (view genes)	72 out of 3790 genes, 1.9%	238 out of 10021 genes, 2.4%	1	show applet
transport (view genes)	708 out of 3790 genes, 18.7%	2001 out of 10021 genes, 20.0%	1	show applet
cell projection assembly (view genes)	11 out of 3790 genes, 0.3%	50 out of 10021 genes, 0.5%	1	show applet
regulation of cell adhesion (view genes)	2 out of 3790 genes, 0.1%	16 out of 10021 genes, 0.2%	1	show applet
regulation of cell size (view genes)	44 out of 3790 genes, 1.2%	155 out of 10021 genes, 1.5%	1	show applet
cellular response to stimulus (view genes)	101 out of 3790 genes, 2.7%	324 out of 10021 genes, 3.2%	1	show applet
cell-cell signaling (view genes)	79 out of 3790 genes, 2.1%	260 out of 10021 genes, 2.6%	1	show applet
organ development (view genes)	514 out of 3790 genes, 13.6%	1477 out of 10021 genes, 14.7%	1	show applet
regulation of endocytosis (view genes)	3 out of 3790 genes, 0.1%	21 out of 10021 genes, 0.2%	1	show applet
sensory perception of mechanical stimulus (view genes)	3 out of 3790 genes, 0.1%	21 out of 10021 genes, 0.2%	1	show applet
cellular developmental process (view genes)	527 out of 3790 genes, 13.9%	1513 out of 10021 genes, 15.1%	1	show applet
adult behavior (view genes)	19 out of 3790 genes, 0.5%	78 out of 10021 genes, 0.8%	1	show applet
sex differentiation (view genes)	23 out of 3790 genes, 0.6%	91 out of 10021 genes, 0.9%	1	show applet
DNA repair (view genes)	22 out of 3790 genes, 0.6%	88 out of 10021 genes, 0.9%	1	show applet
cell recognition (view genes)	22 out of 3790 genes, 0.6%	88 out of 10021 genes, 0.9%	1	show applet
phospholipid metabolic process (view genes)	26 out of 3790 genes, 0.7%	101 out of 10021 genes, 1.0%	1	show applet
imaginal disc pattern formation (view genes)	43 out of 3790 genes, 1.1%	154 out of 10021 genes, 1.5%	1	show applet
compound eye photoreceptor fate commitment (view genes)	10 out of 3790 genes, 0.3%	48 out of 10021 genes, 0.5%	1	show applet
microtubule-based transport (view genes)	10 out of 3790 genes, 0.3%	48 out of 10021 genes, 0.5%	1	show applet
cytoskeleton-dependent intracellular transport (view genes)	10 out of 3790 genes, 0.3%	48 out of 10021 genes, 0.5%	1	show applet
eye photoreceptor cell fate commitment (view genes)	10 out of 3790 genes, 0.3%	48 out of 10021 genes, 0.5%	1	show applet
regulation of immune effector process (view genes)	2 out of 3790 genes, 0.1%	17 out of 10021 genes, 0.2%	1	show applet
vesicle targeting (view genes)	2 out of 3790 genes, 0.1%	17 out of 10021 genes, 0.2%	1	show applet
response to toxin (view genes)	2 out of 3790 genes, 0.1%	17 out of 10021 genes, 0.2%	1	show applet
regulation of membrane potential (view genes)	8 out of 3790 genes, 0.2%	41 out of 10021 genes, 0.4%	1	show applet
cell morphogenesis involved in differentiation (view genes)	100 out of 3790 genes, 2.6%	324 out of 10021 genes, 3.2%	1	show applet
cell fate specification (view genes)	16 out of 3790 genes, 0.4%	69 out of 10021 genes, 0.7%	1	show applet
developmental programmed cell death (view genes)	5 out of 3790 genes, 0.1%	30 out of 10021 genes, 0.3%	1	show applet
epithelial cell differentiation (view genes)	13 out of 3790 genes, 0.3%	59 out of 10021 genes, 0.6%	1	show applet
establishment of tissue polarity (view genes)	26 out of 3790 genes, 0.7%	102 out of 10021 genes, 1.0%	1	show applet
formation of anatomical boundary (view genes)	3 out of 3790 genes, 0.1%	22 out of 10021 genes, 0.2%	1	show applet
growth (view genes)	60 out of 3790 genes, 1.6%	207 out of 10021 genes, 2.1%	1	show applet
response to inorganic substance (view genes)	7 out of 3790 genes, 0.2%	38 out of 10021 genes, 0.4%	1	show applet
regulation of growth (view genes)	61 out of 3790 genes, 1.6%	211 out of 10021 genes, 2.1%	1	show applet
protein localization (view genes)	115 out of 3790 genes, 3.0%	371 out of 10021 genes, 3.7%	1	show applet
secretion (view genes)	24 out of 3790 genes, 0.6%	97 out of 10021 genes, 1.0%	1	show applet
limb morphogenesis (view genes)	6 out of 3790 genes, 0.2%	35 out of 10021 genes, 0.3%	1	show applet
limb development (view genes)	6 out of 3790 genes, 0.2%	35 out of 10021 genes, 0.3%	1	show applet
muscle structure development (view genes)	29 out of 3790 genes, 0.8%	114 out of 10021 genes, 1.1%	1	show applet
cell communication (view genes)	101 out of 3790 genes, 2.7%	332 out of 10021 genes, 3.3%	1	show applet
regulation of developmental growth (view genes)	20 out of 3790 genes, 0.5%	85 out of 10021 genes, 0.8%	1	show applet
larval development (view genes)	51 out of 3790 genes, 1.3%	183 out of 10021 genes, 1.8%	1	show applet
compound eye photoreceptor development (view genes)	23 out of 3790 genes, 0.6%	95 out of 10021 genes, 0.9%	1	show applet
translation (view genes)	94 out of 3790 genes, 2.5%	312 out of 10021 genes, 3.1%	1	show applet
regulation of vesicle-mediated transport (view genes)	5 out of 3790 genes, 0.1%	32 out of 10021 genes, 0.3%	1	show applet
determination of imaginal disc primordium (view genes)	2 out of 3790 genes, 0.1%	19 out of 10021 genes, 0.2%	1	show applet
vesicle localization (view genes)	2 out of 3790 genes, 0.1%	19 out of 10021 genes, 0.2%	1	show applet
establishment of vesicle localization (view genes)	2 out of 3790 genes, 0.1%	19 out of 10021 genes, 0.2%	1	show applet
regulation of anatomical structure size (view genes)	87 out of 3790 genes, 2.3%	292 out of 10021 genes, 2.9%	1	show applet
response to chemical stimulus (view genes)	194 out of 3790 genes, 5.1%	602 out of 10021 genes, 6.0%	1	show applet
cell fate determination (view genes)	33 out of 3790 genes, 0.9%	128 out of 10021 genes, 1.3%	1	show applet
regulation of behavior (view genes)	3 out of 3790 genes, 0.1%	24 out of 10021 genes, 0.2%	1	show applet
cellular amino acid and derivative metabolic process (view genes)	110 out of 3790 genes, 2.9%	362 out of 10021 genes, 3.6%	1	show applet
purine nucleoside monophosphate metabolic process (view genes)	6 out of 3790 genes, 0.2%	37 out of 10021 genes, 0.4%	1	show applet
purine nucleoside monophosphate biosynthetic process (view genes)	6 out of 3790 genes, 0.2%	37 out of 10021 genes, 0.4%	1	show applet
rhythmic behavior (view genes)	5 out of 3790 genes, 0.1%	33 out of 10021 genes, 0.3%	1	show applet
signal transduction (view genes)	154 out of 3790 genes, 4.1%	490 out of 10021 genes, 4.9%	1	show applet
cell-cell signaling involved in cell fate commitment (view genes)	4 out of 3790 genes, 0.1%	29 out of 10021 genes, 0.3%	1	show applet
skeletal muscle tissue development (view genes)	11 out of 3790 genes, 0.3%	56 out of 10021 genes, 0.6%	1	show applet
skeletal muscle fiber development (view genes)	11 out of 3790 genes, 0.3%	56 out of 10021 genes, 0.6%	1	show applet
muscle fiber development (view genes)	11 out of 3790 genes, 0.3%	56 out of 10021 genes, 0.6%	1	show applet
mating behavior (view genes)	16 out of 3790 genes, 0.4%	74 out of 10021 genes, 0.7%	1	show applet
response to metal ion (view genes)	3 out of 3790 genes, 0.1%	25 out of 10021 genes, 0.2%	1	show applet
mating (view genes)	20 out of 3790 genes, 0.5%	88 out of 10021 genes, 0.9%	1	show applet
regulation of Notch signaling pathway (view genes)	15 out of 3790 genes, 0.4%	71 out of 10021 genes, 0.7%	1	show applet
ribonucleoside monophosphate biosynthetic process (view genes)	6 out of 3790 genes, 0.2%	38 out of 10021 genes, 0.4%	1	show applet
ribonucleoside monophosphate metabolic process (view genes)	6 out of 3790 genes, 0.2%	38 out of 10021 genes, 0.4%	1	show applet
adult locomotory behavior (view genes)	5 out of 3790 genes, 0.1%	34 out of 10021 genes, 0.3%	1	show applet
regulation of cellular component size (view genes)	53 out of 3790 genes, 1.4%	194 out of 10021 genes, 1.9%	1	show applet
establishment of localization in cell (view genes)	143 out of 3790 genes, 3.8%	462 out of 10021 genes, 4.6%	1	show applet
regulation of organ formation (view genes)	2 out of 3790 genes, 0.1%	21 out of 10021 genes, 0.2%	1	show applet
cell growth (view genes)	34 out of 3790 genes, 0.9%	135 out of 10021 genes, 1.3%	1	show applet
skeletal muscle organ development (view genes)	11 out of 3790 genes, 0.3%	58 out of 10021 genes, 0.6%	1	show applet
formation of primary germ layer (view genes)	6 out of 3790 genes, 0.2%	39 out of 10021 genes, 0.4%	1	show applet
phosphoinositide metabolic process (view genes)	7 out of 3790 genes, 0.2%	43 out of 10021 genes, 0.4%	1	show applet
mesoderm formation (view genes)	5 out of 3790 genes, 0.1%	35 out of 10021 genes, 0.3%	1	show applet
mesoderm development (view genes)	5 out of 3790 genes, 0.1%	35 out of 10021 genes, 0.3%	1	show applet
mesoderm morphogenesis (view genes)	5 out of 3790 genes, 0.1%	35 out of 10021 genes, 0.3%	1	show applet
eye photoreceptor cell development (view genes)	23 out of 3790 genes, 0.6%	100 out of 10021 genes, 1.0%	1	show applet
cellular protein metabolic process (view genes)	524 out of 3790 genes, 13.8%	1537 out of 10021 genes, 15.3%	1	show applet
Wnt receptor signaling pathway (view genes)	21 out of 3790 genes, 0.6%	94 out of 10021 genes, 0.9%	1	show applet
photoreceptor cell development (view genes)	26 out of 3790 genes, 0.7%	111 out of 10021 genes, 1.1%	1	show applet
response to nutrient levels (view genes)	7 out of 3790 genes, 0.2%	44 out of 10021 genes, 0.4%	1	show applet
cellular biogenic amine metabolic process (view genes)	10 out of 3790 genes, 0.3%	56 out of 10021 genes, 0.6%	1	show applet
glycerophospholipid metabolic process (view genes)	10 out of 3790 genes, 0.3%	56 out of 10021 genes, 0.6%	1	show applet
behavior (view genes)	161 out of 3790 genes, 4.2%	521 out of 10021 genes, 5.2%	1	show applet
response to extracellular stimulus (view genes)	7 out of 3790 genes, 0.2%	45 out of 10021 genes, 0.4%	1	show applet
second-messenger-mediated signaling (view genes)	8 out of 3790 genes, 0.2%	49 out of 10021 genes, 0.5%	1	show applet
amine metabolic process (view genes)	139 out of 3790 genes, 3.7%	458 out of 10021 genes, 4.6%	1	show applet
photoreceptor cell differentiation (view genes)	62 out of 3790 genes, 1.6%	229 out of 10021 genes, 2.3%	1	show applet
response to stimulus (view genes)	602 out of 3790 genes, 15.9%	1763 out of 10021 genes, 17.6%	1	show applet
response to abiotic stimulus (view genes)	63 out of 3790 genes, 1.7%	233 out of 10021 genes, 2.3%	1	show applet
regulation of growth rate (view genes)	4 out of 3790 genes, 0.1%	34 out of 10021 genes, 0.3%	1	show applet
rhythmic process (view genes)	13 out of 3790 genes, 0.3%	70 out of 10021 genes, 0.7%	1	show applet
intracellular transport (view genes)	98 out of 3790 genes, 2.6%	341 out of 10021 genes, 3.4%	1	show applet
nucleoside monophosphate biosynthetic process (view genes)	22 out of 3790 genes, 0.6%	102 out of 10021 genes, 1.0%	1	show applet
establishment of planar polarity (view genes)	19 out of 3790 genes, 0.5%	92 out of 10021 genes, 0.9%	1	show applet
neurological system process (view genes)	138 out of 3790 genes, 3.6%	461 out of 10021 genes, 4.6%	1	show applet
reproductive behavior (view genes)	17 out of 3790 genes, 0.4%	86 out of 10021 genes, 0.9%	1	show applet
vesicle-mediated transport (view genes)	198 out of 3790 genes, 5.2%	639 out of 10021 genes, 6.4%	1	show applet
Golgi vesicle transport (view genes)	16 out of 3790 genes, 0.4%	83 out of 10021 genes, 0.8%	1	show applet
cellular amino acid metabolic process (view genes)	91 out of 3790 genes, 2.4%	324 out of 10021 genes, 3.2%	1	show applet
protein transport (view genes)	71 out of 3790 genes, 1.9%	263 out of 10021 genes, 2.6%	1	show applet
establishment of protein localization (view genes)	71 out of 3790 genes, 1.9%	263 out of 10021 genes, 2.6%	1	show applet
cell fate commitment (view genes)	97 out of 3790 genes, 2.6%	343 out of 10021 genes, 3.4%	1	show applet
purine ribonucleoside monophosphate metabolic process (view genes)	3 out of 3790 genes, 0.1%	32 out of 10021 genes, 0.3%	1	show applet
purine ribonucleoside monophosphate biosynthetic process (view genes)	3 out of 3790 genes, 0.1%	32 out of 10021 genes, 0.3%	1	show applet
nucleoside monophosphate metabolic process (view genes)	22 out of 3790 genes, 0.6%	106 out of 10021 genes, 1.1%	1	show applet
lipid storage (view genes)	2 out of 3790 genes, 0.1%	27 out of 10021 genes, 0.3%	1	show applet
compound eye morphogenesis (view genes)	69 out of 3790 genes, 1.8%	261 out of 10021 genes, 2.6%	1	show applet
sensory perception (view genes)	27 out of 3790 genes, 0.7%	125 out of 10021 genes, 1.2%	1	show applet
anterior/posterior pattern formation, imaginal disc (view genes)	2 out of 3790 genes, 0.1%	28 out of 10021 genes, 0.3%	1	show applet
regulation of multicellular organismal process (view genes)	85 out of 3790 genes, 2.2%	311 out of 10021 genes, 3.1%	1	show applet
cell adhesion (view genes)	52 out of 3790 genes, 1.4%	209 out of 10021 genes, 2.1%	1	show applet
biological adhesion (view genes)	52 out of 3790 genes, 1.4%	209 out of 10021 genes, 2.1%	1	show applet
cell-cell adhesion (view genes)	28 out of 3790 genes, 0.7%	130 out of 10021 genes, 1.3%	1	show applet
compound eye development (view genes)	69 out of 3790 genes, 1.8%	264 out of 10021 genes, 2.6%	1	show applet
development of primary sexual characteristics (view genes)	5 out of 3790 genes, 0.1%	44 out of 10021 genes, 0.4%	1	show applet
eye development (view genes)	131 out of 3790 genes, 3.5%	454 out of 10021 genes, 4.5%	1	show applet
sensory organ development (view genes)	151 out of 3790 genes, 4.0%	514 out of 10021 genes, 5.1%	1	show applet
developmental growth (view genes)	19 out of 3790 genes, 0.5%	100 out of 10021 genes, 1.0%	1	show applet
muscle organ development (view genes)	11 out of 3790 genes, 0.3%	70 out of 10021 genes, 0.7%	1	show applet
cellular amine metabolic process (view genes)	98 out of 3790 genes, 2.6%	356 out of 10021 genes, 3.6%	1	show applet
ncRNA metabolic process (view genes)	41 out of 3790 genes, 1.1%	176 out of 10021 genes, 1.8%	1	show applet
cardiac cell differentiation (view genes)	2 out of 3790 genes, 0.1%	31 out of 10021 genes, 0.3%	1	show applet
organ morphogenesis (view genes)	230 out of 3790 genes, 6.1%	751 out of 10021 genes, 7.5%	1	show applet
heart development (view genes)	3 out of 3790 genes, 0.1%	37 out of 10021 genes, 0.4%	1	show applet
G-protein coupled receptor protein signaling pathway (view genes)	9 out of 3790 genes, 0.2%	65 out of 10021 genes, 0.6%	1	show applet
developmental cell growth (view genes)	14 out of 3790 genes, 0.4%	85 out of 10021 genes, 0.8%	1	show applet
cardiovascular system development (view genes)	3 out of 3790 genes, 0.1%	38 out of 10021 genes, 0.4%	1	show applet
circulatory system development (view genes)	3 out of 3790 genes, 0.1%	38 out of 10021 genes, 0.4%	1	show applet
compound eye photoreceptor cell differentiation (view genes)	44 out of 3790 genes, 1.2%	191 out of 10021 genes, 1.9%	1	show applet
response to radiation (view genes)	34 out of 3790 genes, 0.9%	158 out of 10021 genes, 1.6%	1	show applet
detection of stimulus (view genes)	10 out of 3790 genes, 0.3%	71 out of 10021 genes, 0.7%	1	show applet
detection of external stimulus (view genes)	9 out of 3790 genes, 0.2%	67 out of 10021 genes, 0.7%	1	show applet
phototransduction (view genes)	4 out of 3790 genes, 0.1%	46 out of 10021 genes, 0.5%	1	show applet
sensory perception of light stimulus (view genes)	7 out of 3790 genes, 0.2%	61 out of 10021 genes, 0.6%	1	show applet
response to external stimulus (view genes)	144 out of 3790 genes, 3.8%	513 out of 10021 genes, 5.1%	1	show applet
eye photoreceptor cell differentiation (view genes)	44 out of 3790 genes, 1.2%	198 out of 10021 genes, 2.0%	1	show applet
signaling pathway (view genes)	341 out of 3790 genes, 9.0%	1092 out of 10021 genes, 10.9%	1	show applet
detection of abiotic stimulus (view genes)	7 out of 3790 genes, 0.2%	62 out of 10021 genes, 0.6%	1	show applet
detection of light stimulus (view genes)	7 out of 3790 genes, 0.2%	62 out of 10021 genes, 0.6%	1	show applet
detection of visible light (view genes)	4 out of 3790 genes, 0.1%	48 out of 10021 genes, 0.5%	1	show applet
cell surface receptor linked signaling pathway (view genes)	187 out of 3790 genes, 4.9%	646 out of 10021 genes, 6.4%	1	show applet
locomotory behavior (view genes)	31 out of 3790 genes, 0.8%	161 out of 10021 genes, 1.6%	1	show applet
detection of stimulus involved in sensory perception (view genes)	2 out of 3790 genes, 0.1%	41 out of 10021 genes, 0.4%	1	show applet
response to light stimulus (view genes)	19 out of 3790 genes, 0.5%	117 out of 10021 genes, 1.2%	1	show applet
eye morphogenesis (view genes)	92 out of 3790 genes, 2.4%	369 out of 10021 genes, 3.7%	1	show applet
signaling process (view genes)	277 out of 3790 genes, 7.3%	950 out of 10021 genes, 9.5%	1	show applet
signal transmission (view genes)	277 out of 3790 genes, 7.3%	950 out of 10021 genes, 9.5%	1	show applet
tRNA metabolic process (view genes)	23 out of 3790 genes, 0.6%	148 out of 10021 genes, 1.5%	1	show applet
tRNA aminoacylation for protein translation (view genes)	12 out of 3790 genes, 0.3%	106 out of 10021 genes, 1.1%	1	show applet
tRNA aminoacylation (view genes)	12 out of 3790 genes, 0.3%	107 out of 10021 genes, 1.1%	1	show applet
amino acid activation (view genes)	12 out of 3790 genes, 0.3%	109 out of 10021 genes, 1.1%	1	show applet
signaling (view genes)	487 out of 3790 genes, 12.8%	1597 out of 10021 genes, 15.9%	1	show applet
