# Supplementary material for: Transcriptome Analysis of the Oriental Fruit Fly (Bactrocera dorsalis)
Source: PLoS One. 2011 Dec 15;6(12):e29127. doi: 10.1371/journal.pone.0029127 (PMC3240649; doi:10.1371/journal.pone.0029127)
Supplement: Table S8 — GO function and KEGG pathway analysis results of L vs. P. (XLS) [file pone.0029127.s012.xls]

## Sheet: GO
Supplemental Table 8 GO function and KEGG Pathway analysis results of L vs P
Category	Subcategory	Total	Up	Down
Biological Process	cellular process	1206	621	585
	metabolic process	1101	466	635
	developmental process	540	365	175
	multicellular organismal process	530	375	155
	localization	454	191	263
	cellular component organization	410	259	151
	biological regulation	396	283	113
	establishment of localization	387	147	240
	reproductive process	165	119	46
	locomotion	115	89	26
	cellular component biogenesis	90	57	33
	death	63	50	13
	anatomical structure formation involved in morphogenesis	61	30	31
	immune system process	41	31	10
	biological adhesion	36	23	13
	growth	25	21	4
	rhythmic process	14	10	4
	pigmentation	12	5	7
Cellular Component	cell	1361	652	709
	intracellular	933	433	500
	organelle	732	345	387
	organelle part	395	158	237
	envelope	102	10	92
	synapse	9	7	2
Molecular Function	binding	1269	647	622
	catalytic activity	1233	457	766
	transferase activity	288	155	133
	oxidoreductase activity	265	52	213
	transporter activity	190	41	149
	molecular transducer activity	101	70	31
	structural molecule activity	88	14	74
	enzyme regulator activity	66	43	23

## Sheet: KO
KEGG Pathway Category	Total
Metabolic pathways	836
Lysosome	143
Oxidative phosphorylation	133
Focal adhesion	130
Alzheimer's disease	125
Limonene and pinene degradation	123
Pathways in cancer	114
Huntington's disease	111
Parkinson's disease	109
Hypertrophic cardiomyopathy (HCM)	94
Dilated cardiomyopathy	91
Regulation of actin cytoskeleton	85
ECM-receptor interaction	84
Starch and sucrose metabolism	79
Purine metabolism	79
Calcium signaling pathway	77
Tyrosine metabolism	74
Drug metabolism - cytochrome P450	74
Glycolysis / Gluconeogenesis	72
Drug metabolism - other enzymes	72
Insulin signaling pathway	71
