# Supplementary material for: Transcriptome Analysis of the Oriental Fruit Fly (Bactrocera dorsalis)
Source: PLoS One. 2011 Dec 15;6(12):e29127. doi: 10.1371/journal.pone.0029127 (PMC3240649; doi:10.1371/journal.pone.0029127)
Supplement: Table S9 — GO function and KEGG pathway analysis results of P vs. A. (XLS) [file pone.0029127.s013.xls]

## Sheet: GO
Supplemental Table 9 GO function and KEGG Pathway analysis results of P vs A
Category	Subcategory	Total	Up	Down
Biological Process	cellular process	1974	499	1475
	metabolic process	1569	519	1050
	multicellular organismal process	923	147	776
	developmental process	889	128	761
	biological regulation	828	116	712
	cellular component organization	772	123	649
	localization	701	186	515
	establishment of localization	581	180	401
	reproductive process	294	30	264
	locomotion	185	18	167
	cellular component biogenesis	173	28	145
	death	105	7	98
	anatomical structure formation involved in morphogenesis	96	30	66
	immune system process	83	7	76
	biological adhesion	59	9	50
	growth	41	7	34
	rhythmic process	28	11	17
	pigmentation	21	6	15
Cellular Component	cell	2118	587	1531
	intracellular	1541	401	1140
	organelle	1221	320	901
	organelle part	645	210	435
	envelope	122	87	35
	synapse	15	3	12
Molecular Function	binding	1998	544	1454
	catalytic activity	1628	619	1009
	transferase activity	422	125	297
	oxidoreductase activity	278	187	91
	transporter activity	221	124	97
	molecular transducer activity	171	22	149
	enzyme regulator activity	129	19	110
	structural molecule activity	98	69	29

## Sheet: KO
KEGG Pathway Category	Total
Metabolic pathways	819
Pathways in cancer	181
Focal adhesion	176
Lysosome	152
Regulation of actin cytoskeleton	150
Spliceosome	149
Alzheimer's disease	140
Huntington's disease	129
Endocytosis	127
Limonene and pinene degradation	124
Hypertrophic cardiomyopathy (HCM)	123
Dilated cardiomyopathy	120
Protein processing in endoplasmic reticulum	118
Oxidative phosphorylation	115
Parkinson's disease	114
Tight junction	114
Adherens junction	109
MAPK signaling pathway	100
Cell cycle	98
Starch and sucrose metabolism	95
Purine metabolism	94
Vascular smooth muscle contraction	89
Axon guidance	89
Calcium signaling pathway	84
Peroxisome	83
Leukocyte transendothelial migration	83
Wnt signaling pathway	81
Insulin signaling pathway	77
Chemokine signaling pathway	71
Bacterial invasion of epithelial cells	70
